# Supplementary material for: What is known about adolescent dysmenorrhoea in (and for) community health settings?
Source: Front Reprod Health. 2024 Jul 23;6:1394978. doi: 10.3389/frph.2024.1394978 (PMC11300274; doi:10.3389/frph.2024.1394978)
Supplement: Supplementary file 1 [file Table1.csv]

Title	authors	year	Study setting country	study setting	Population	Study type
dysmenorrhoea reviews and expert opinion pieces
Treatment of primary dysmenorrhea	Lundstrom V, af Geijerstam G	1983	Sweden	N/A	N/A	expert opinion
Current status of the etiology and management of dysmenorrhea in adolescence	Alvin and Litt	1982	USA	N/A	NA	expert opinion/evidence review.
Premenstrual syndrome and dysmenorrhea in adolescents.	Allen, Lam	2012	USA	N/A	N/A	expert opinion
Primary Dysmenorrhea in Adolescents~ Prevalence, Impact and Recent Knowledge	Vincenzo De Sanctis, Ashraf Soliman, Sergio Bernasconi, Luigi Bianchin, Gianni Bona, Mauro Bozzola, Fabio Buzi Carlo De Sanctis, Giorgio Tonini, Franco Rigon, Egle Perissinotto	2015	Italy	N/A	N/A	expert opinion/review
Dysmenorrhea in adolescents and young adults~ a review in different country	De Sanctis, V., Soliman, A.T., Elsedfy, H., Soliman, N.A., Elalaily, R. and El Kholy, M.	2016	N/A	N/A	N/A	Systematic review, date range 2010-2015
Primary dysmenorrhea: assessment and management update	Durain	2004	USA	N/A	N/A	expert opinion/review
Primary dysmenorreah-leading problem of adolescent gynecology (review)	Gagua T., Tkeshelashvili B., Gagua D	2012	Georgia	N/A	N/A	expert opinion/review
A contemporary approach to dysmenorrhea in adolescents	Harel	2002	USA	N/A	N/A	expert opinion/review
Dysmenorrhea in Adolescents and Young Adults: Etiology and Management	Harel	2006	USA	N/A	N/A	expert opinion/review
Dysmenorrhea in adolescence	Heald Jr, F.P., Masland Jr, R.P., Sturgis, S.H. and Gallagher, J.R.	1957	USA	Community/education	N/A	expert opinion, includes descriptive statistical data from 392 New England adolescents and two case studies.
Consultation with the specialist~ dysmenorrhea	Hillard	2006	USA	N/A	N/A	expert opinion
Diagnosis and Management of Primary Dysmenorrhea	Kho and Sheilds	2020	USA	N/A	N/A	expert opinion
adolescent dysmenorrhoea	Khoiny	1988	USA	N/A	N/A	expert opinion
DYSMENORRHEA IN AND NEAR PUBERTY	Schauffler	1967	USA	N/A	N/A	expert opinion
Dysmenorrhoea	Tindall	1971	UK	N/A	N/A	expert opinion
Pelvic pain and dysmenorrhea	Sloan	1972	USA	N/A	N/A	expert opinion
Symptoms associated with menstruation.	Comerci	1982	USA	N/A	N/A	expert opinion/review
Dysmenorrhea and pelvic pain in adolescents.	Schroeder B, Sanfilippo JS.	1999	USA	N/A	N/A	expert opinion/review
The patient with dysmenorrhea.	Jay, DuRant	1983	USA	N/A	N/A	expert opinion/review
Menstrual disorders in adolescence.	Rosenfield Barnes	1993	USA	N/A	N/A	expert opinion/review
Dysmenorrhea and Endometriosis in the Adolescent	ACOG Committee on Adolescent Health Care	2018	USA	N/A	expert opinion	expert opinion/guidance
Common Menstrual Problems of Adolescence.	Blythe	1997	USA	N/A	N/A	expert opinion
Epidemiology or associated conditions
How do school girls deal with dysmenorrhoea?	Chaudhari, Singh	2012	India	Community/education	224 school students recruited from 2 schools, mean age of 128 students with dysmenorrhoea = 14.2	cross-sectional questionnaire study, no response rate reported
Dysmenorrhea During Adolescence	Widholm	1979	Sweden	Community/education	adolescent girls surveyed in 1971 N=5485, second survey to school girls 1978 N=331	cross-sectional survey
Prevalence of dysmenorrhea and predictors of its pain intensity among Palestinian female university students	Heba A. Abu Helwa, Areen A. Mitaeb, Suha Al-Hamshri, Waleed M. Sweileh	2018	Palestine	Community/education	956 university students, average age 19.7.	cross-sectional survey, 80% response rate, randomly distributed
Questionnaire Study on Menstrual Disorders in Adolescent Girls in Singapore	Anupriya Agarwal, Annapoorna Venkat	2009	Singapore	Community/education	5,561 girls, ages ranging from 12 to 19 years (mean age 15.9)	cross-sectional survey, 10,303 surveys distributed, 7730 returned, 5561 included in analysis
A Study of Dysmenorrhea During Menstruation in Adolescent Girls	Anil K Agarwal, Anju Agarwal	2010	India	Community/education	970 secondary school students age 15-20 (from pre-university college school/course). From three schools.	cross-sectional survey, no response rate.
Prevalence and Impact of Dysmenorrhoea among Omani High School Students	Rahma Al-Kindi, Anbarin Al-Bulushi	2011	Oman	Community/education	404 secondary school students from two randomly selected high schools, mean age 17.5	Cross-sectional study, no response rate reported.
Prevalence of primary dysmenorrhea, its intensity, impact and associated factors among female students’ at Gondar town preparatory school, Northwest Ethiopia	Abere Woretaw Azagew, Destaye Guadie Kassie, Tarkie Abebe Walle	2020	Ethiopia	Community/education	459 secondary school students most <18 from three preparatory (high schools)	cross-sectional study, response rate 96.29%
Prevalence and Impact of Dysmenorrhea on Hispanic Female Adolescents	Chantay Banikarim, Mariam R. Chacko, Steve H. Kelder	2000	USA	Community/education	706 Hispanic students in USA high school, mean age = 16	cross-sectional study, response rate 70.6%
Age at menarche, menstrual patterns, and menstrual characteristics in Jordanian adolescent girls	Bata	2012	Jordan	Community/education	596 secondary school students in government schools, mean age 15.7	cross-sectional study, response rate not reported.
Menstrual problems and health-seeking behaviour in Hong Kong Chinese girls	Symphorosa SC Chan, KW Yiu, PM Yuen, DS Sahota, Tony KH Chung	2009	Hong Kong	Community/education	Chinese students in Hong Kong, 10 secondary schools, N=5609, mean age 15.1	cross-sectional study, 10/20 schools approached agreed to participate, of the students approached, 96.5% response rate
Predictors of Dysmenorrhea and Self-Care Behavior Among Vocational Nursing School Female Students	Miin-Huey Chiou, Hsiu-Hung Wang	2008	Taiwan	Community/education	760 freshman vocational nursing students, mean age 16.7	cross-sectional study, 94% of those who agreed to participate completed the questionnaires.
Age at Menarche and Menstrual Cycle Pattern among School Adolescent Girls in Central India	Dr. Dharampal G. Dambhare, Dr. Sanjay V. Wagh, Dr. Jayesh Y. Dudhe	2012	India	Community/education	561 secondary school students (390 urban, 171 rural) , mean age=15.45	cross-sectional survey in school, 6 schools (3 rural, 3 urban), 1100 surveys distributed, 1080 returned but 519 not yet attained menarche so not included)
Dysfunctional Uterine Bleeding and Other Menstrual Problems of Secondary School Students in Adana, Turkey	S. Cansun Demir, T. Oktay Kadayy´fc¸y´, M. Ali Vardar, Y?lmaz Atay	2000	Turkey	Community/education	3000 school students from 8 high schools, mean age 15.8	cross-sectional study, no response rate reported.
Epidemiology of dysmenorrhoea among adolescent students in Mansoura, Egypt	A-H. El-Gilany, K. Badawi, S. El-Fedawy	2005	Egypt	Community/education	664 high school students from government schools, mean age 15	cross-sectional study, 95.7% response rate
Evaluation of Menstrual Pain Management Approaches by Northeastern Anatolian Adolescents	Gulsen Eryilmaz, Funda Ozdemir	2006	Turkey	Community/education	selected from 8 high schools, 1408 students with dysmen (543 did not), average age 16.05	cross-sectional study, response rate not reported,
Dysmenorrhea Prevalence among Adolescents in Eastern Turkey: Its Effects on School Performance and Relationships with Family and Friends	Gulsen Eryilmaz, Funda Ozdemir, Turkan Pasinlioglu	2010	Turkey	Community/education	selected from 8 high schools, 1951 school students, age 13-18, mean age 16	cross-sectional study, response rate not reported,
Menstrual Characteristics of Pubertal Girls: A Questionnaire-Based Study in Turkey	?hsan Esen, Baran O?uz, Hepsen Mine Serin	2016	Turkey	Community/education	selected from 6 high schools, 879 secondary school students, median age 16.2	cross-sectional study, response rate 879/1256=70%
A pilot survey of the impact of menstrual cycles on adolescent health	Cynthia M. FARQUHAR, Helen ROBERTS, Quirine L. OKONKWO, Alistair W. STEWART	2009	New Zealand	Community/education	pilot study of 75 girls on whether web based survey works, age 16	survey developed after one on one interviews with 60 students, then tested on 75, which is reported here.
Symptoms related to menstruation in adolescent Swiss girls: a longitudinal study	D. Flug, R.H. Largo, A. Prader	1985	Switzerland	Community cohort	140 teenagers from a cohort (First Zurich Longitudinal Study of Growth and Deelopment (1954-1980) followed for 6 years after menarche.	Part of established cohort, no response rate reported.6 monthly survey/questionnaire.
Primary dysmenorrhea: prevalence in adolescent population of Tbilisi, Georgia and risk factors	Tinatin Gagua, Besarion Tkeshelashvili, David Gagua	2012	Georgia	Community/education	Cross sectional study 2561 adolescents recruited in schools. Embedded case control study of 431 students (148 no dysmneonorrhoea mean age 15.55, 276 with dysmenorrhoea, mean age 16.03)	cross sectional study: 2561/2890 agreed to participate. Nested case-control study
MENSTRUAL CHARACTERISTICS IN SOME ADOLESCENT GIRLS IN ACCRA, GHANA	S. K. GUMANGA and R. A. KWAME-ARYEE	2012	Ghana	Community/education	456 secondary school students from one school, mean age 16	cross-sectional questionnaire study. response rate 91.2%
Primary Dysmenorrhea in Young Western Australian Women: Prevalence, Impact, and Knowledge of Treatment	Hillen TI, Grbavac SL, Johnston PJ, Straton JA, Keogh JM.	1999	Australia	Community/education	388 school students from 3 schools questionnaire in school time, age 15-17	cross-sectional questionnaire study, completed in school, response rate 388/389 (384 post-menarchal)
Characteristics of the menstrual cycle in 13-year-old Flemish girls and the impact of menstrual symptoms on social life	Karel Hoppenbrouwers, Karla Van Leeuwen, Anna Rijkers, Mathieu Roelants, Annemie Desoete, Christel Meuleman, Thomas D’Hooghe	2016	Belgium	Community cohort	769 13 year old girls resident in eight regions in Flanders Belgium	Cross-sectional questionnaire study nested in a cohort (JOnG!) in 8 regions in Flanders. Parents of all 5056 girls born in 1996 were contacted with information about the study in 2009.
Prevalence and Risk Factors Associated with Primary Dysmenorrhea among Chinese Female University Students: A Cross-sectional Study	Zhao Hu, Lu Tang, Ling Chen, Atipatsa Chiwanda Kaminga, Huilan Xu	2020	China	Community/education	4428 university students, mean age 19	cross-sectional questionnaire study, approached 4874 students, 135 not in school during investigation and 133 declined. 152 excluded as known gynaecological disease, and 26 for incomplete data.
Prevalence of Dysmenorrhea and Its Correlating Lifestyle Factors in Japanese Female Junior High School Students	Mie Kazama, Keiko Maruyama, Kazutoshi Nakamura	2015	Japan	Community/education	1018 junior high school students from 28 schools mean age 14.3	Cross-sectional questionnaire study. 1167/2819 students participated. Excluded 94 pre-menarche, 42 with incomplete data and 14 whose BMI was outside study range (11.9 and 27.7)
A study on the menstruation of Korean adolescent girls in Seoul	Jin Chul Lee, Jung Hye Byeon, Jung Hye Min, Byung Keun Yu, Kee-Hyoung Lee, Sang Hee Park	2010	Korea	Community/education	538 Middle-high school students aged 14-18 (mean age 16.1) who visited a paedistrics clinic between July and Movember 2007.	cohort study, no mention of response rate
Menstruation among adolescent girls in Malaysia: a cross-sectional school survey	Lee L K, Chen P C Y, Lee K K, Kaur J	2006	Malaysia	Community/education	2411 secondary school students from 14 schools, mean age=15.4	cross-sectional questionnaire study, no documented response rate (completed in school).
Prevalence and predictors of dysmenorrhea among a population of adolescent’s schoolgirls (Morocco)	Siham Lghoul, Mohamed Loukid, Mohamed Kamal Hilali	2020	Morocco	Community/education	364 students from 5 schools, mean age 16.65	cross-sectional questionnaire study, no response rate reported.
Characteristics of menstrual cycles in Moroccan girls: prevalence of dysfunctions and associated behaviours	P. MONTERO,, C. BERNIS,, M. LOUKID,, K. HILALI, & A. BAALI	1999	Morocco	Community/education	495 school students aged12-18	cross sectional questionnaire study, no response rate reported
Menstrual abnormalities and their association with lifestyle pattern in adolescent girls of Garhwal, India	Priyanka Negi, Aprajita Mishra, Pramesh Lakhera	2018	India	Community/education	school based study, no detail about how many schools or how selected, N=470, mean age =not given	cross-sectional questionnaire study, response rate not reported
Nature and Prevalence of Menstrual Disorders among Teenage Female Students at Zagazig University, Zagazig, Egypt	Ahmed M. Nooh, Atiea Abdul-Hady, Nadia El-Attar	2016	egypt	Community/education	285 First year university students recruited from pre-enrollment medical, mean age 17.7	cross-sectional questionnaire study, recruitment to a pre-determined sample size of 283.
A study on menstruation of Indian adolescent girls in an urban area of South India	Shabnam Omidvar, Fatemeh Nasiri Amiri, Afsaneh Bakhtiari, Khyrunnisa Begum	2018	India	Community/education	536 students recruited from educational institutions in one city, mean age 15.6	cross-sectional questionnaire study, response rate not reported
Prevalence and impact ofprimary dysmenorrhea among Mexican high school students	Mario I. Ortiz, Eduardo Rangel-Flores, Lourdes C. Carrillo-Alarcón, Humberto A. Veras-Godoy	2009	Mexico	Community/education	1152 secondary school students, mean age =18.2	cross-sectional questionnaire study, response rate not reported
The menstrual disorder of teenagers (MDOT) study: determining typical menstrual patterns and menstrual disturbance in a large populationbased study of Australian teenagers	MA Parker, AE Sneddon, P Arbon	2009	Australia	Community/education	1051 school students across 4 schools, mean age 16 years, 10 months	cross-sectional questionnaire study conducted in school, response rate 98%
Menstruation Disturbances: Prevalence, Characteristics, and Effects on the Activities of Daily Living among Adolescent Girls from Brazil	Ana Carolina R. Pitangui, Mayra Ruana de A. Gomes, Alaine Souza Lima, Paulo Adriano Schwingel, Ana Paula dos S. Albuquerque, Rodrigo Cappato de Araujo	2013	Brazil	Community/education	105 school students, mean age 13.7	cross-sectional questionnaire study, total available sampling frame 584
Secondary School Girls’ Experiences of Menstruation and Awareness of Endometriosis: A Cross-Sectional Study	A.E. Randhawa, A.D. Tufte-Hewett, A.M. Weckesser, G.L. Jones, F.G. Hewett	2021	England	Community/education	442 secondary school students, age 15-19 (median 17)	cross-sectional descriptive questionnaire study, response rate 53%
Secondary School Girls’ Experiences of Menstruation and Awareness of Endometriosis: A Cross-Sectional Study among Lebanese female adolescents	T. Santina, N. Wehbe, F. Ziade	2011	Lebanon	Community/education	389 high school students from 5 schools, mean age =15.8	cross-sectional questionnaire study, response rate 97.7%
Prevalence and impact of dysmenorrhea in Swedish adolescents	Lisa Söderman, Måns Edlund, Lena Marions	2018	Sweden	Community cohort	1785 adolescents born in 2000, mean age 16.2	cross-sectional study, web-based questionnaire, 45% response rate
The Incidence of Primary Dysmenorrhea in Teenagers	Lars Svanberg, Ulf Ulmsten	1981	Sweden	Community/education	502 school students in one city, mean age 15	cross-sectional questionnaire study, no response rate reported
Dysmenorrhea in Thai Adolescents:Prevalence, Impact and Knowledge of Treatment	Kamonsak Tangchai, Vitaya Titapant, Dittakarn Boriboonhirunsarn	2004	Thailand	Community/education	789 university students aged 16-19, mean age 18.9	cross-sectional questionnaire study, response rate 98%
Menstrual pain, health and behaviour in girls	Teperi, Rimpela	1989	Finland	Community cohort	3370, 12-18 year olds born in Finland in July 1964,1966, 1968, 1970	cross-sectional questionnaire study, embedded in existing cohort, response rate 87%
A study on the menstrual patterns of adolescents in Ile-Ile Nigeria	K.D. Thomas, F.E. Okonofua, 0. Chibokaba	1990	Nigeria	Community/education	768 University students, mean age = 19.5	cross-sectional questionnaire study, no response rate reported.
Demographic and Epidemiologic Features of Female Adolescents in Turkey	KUBILAY VICDAN, SELAHATTIN KUKNER, TULIN DABAKOGLU, TOLGA ERGIN, GURHAN KELE, OYA GOKMEN	1996	Turkey	Community/education	13,665 school students aged 13-18 year old, mean age 15.9	cross-sectional questionnaire study conducted in school, no response rate reported,
Knowledge and attitudes towards dysmenorrhea among adolescent girls in an urban school in Sri Lanka	Hapuarachchige Sewvandi, Maliga Sampath, Kumari Wijesiri, Thusharie Sugandhika Suresh	2013	Sri Lanka	Community/education	200 year 12 students in school, mean age =17-18	cross-sectional questionnaire study, study reports all year 12 students participated
Attitudes towards dysmenorrhoea, impact and treatment seeking among adolescent girls: A rural school-based survey	Li Ping Wong	2011	Malaysia	Community/education	1295 school students from 16 schools, mean age=15.3	cross-sectional questionnaire study, response rate 100%
Dysmenorrhea in a multiethnic population of adolescent Asian girls	Li Ping Wong, Ee Ming Khoo	2010	Malaysia	Community/education	1092 students from 15 public schools, mean age 15.2	cross-sectional questionnaire study, 15/94 schools agreed to particiapte, no other response rate reported
Menstrual Characteristics and Related Problems in 9- to 18-Year-Old Turkish School Girls	Gul Yucel, Mustafa Kendirci, Ulku Gul	2018	Turkey	Community/education	2000 school students from 13 schools, mean age 13.5	cross-sectional questionnaire study, no response rate reported
Age at menarche and the menstrual pattern of secondary school adolescents in northwest Ethiopia	Desalegn Tegabu Zegeye, Berihun Megabiaw, Abay Mulu	2009	Ethiopia	Community/education	612 school students from 2 schools, mean age 16.4	cross-sectional questionnaire study, 612/622 pupils enrolled completed the questionnaire
Dysmenorrhea and Stress among the Nepalese Medical Students	Katwal PC, Karki NR, Sharma P, Tamrakar SR	2016	Nepal	Community/education	184 University students (medical, dental, nursing), mean age 19.43),	cross-sectional questionnaire study, no response rate reported
Anthropological and Clinical Characteristics in Adolescent Women with Dysmenorrhea	Tomislav Strinic, Damir Bukovic, Ljubomir Pavelic, Josip Fajdic, Ivan Herman, Ivica Stipic, Ivan Palada, Ivana Hirs	2003	Croatia	Community/education	297 school students, mean age not reported	cross-sectional questionnaire study, response rate 92%
Dysmenorrhoea and menstrual abnormalities among postmenarcheal secondary school girls in Maiduguri Nigeria	Jacks, T.H., Obed, J.Y., Agida, E.T., Petrova, G.V.	2005	Nigeria	Community/education	415 school students from 6 schools, mean age = 15.2	cross-sectional questionnaire study, 657 girls selected but 212 were pre-menarchal leaving 415.
Adolescent Dysmenorrhea	Charles Sultana, Claire Jeandela, Françoise Paris, Sihem Trimechea	2004	France	Community/education	4203 adolescents aged 14-18	cohort/case series: data collected in middle and high schools in one city, with school physicians recording data as part of systematic medical examination.
An epidemiologic study of young women with dysmenorrhoea	Andersch, Milsom	1982	Sweden	Community/education	596 19 year olds, selected at random (1/4) from a city-wide population in one city	cross-sectional questionnaire study, response rate 90.1%
The incidence of dysmenorrheoa in High School Girls	Golub, Lang, Menduke	1958	USA	Community/education	16,183 school girls from 16 public high schools, mean age not reported	cross-sectional survey study, 90% of the girls attending the participating schools were questioned
Epidemiology of Adolescent Dysmenorrhea	Klein and Litt	1981	USA	Community cohort	2,699 menarcheal adolescents, drawn from a national probability sample of 12- to 17-year-old girls (the National Health Examination Survey),	cross-sectional study, questionnaires, examination by health professional, laboratory and psychology test variables, embedded study within an existing cohort
Prevalence and Correlation between Diet and Dysmenorrhea among High School and College Students in Saint Vincent and Grenadines	Ifure Monday, Precious Anthony, Esther Olunu, David Otohinoyi, Silas Abiodun, Akinyomade Owolabi, Blessing Mobolaji, Adegbenro Omotuyi John Fakoya	2019	St Vincent and Grenadine	Community/education	478 females from high school and college participated, age range 11-55 81.74% were <20	cross-sectional questionnaire study, response rate 539/600=90%, 61 excluded because of pelvic pathology
Menstrual Abnormalities in School Going Girls – Are They Related to Dietary and Exercise Pattern?	Rupa vani K., veena K.S. , Subitha L. , hemanth Kumar VR , Bupathy a	2013	India	Community/education	853 school students from 4 schools, aged 11-17	cross-sectional questionnaire study and anthrpompetric data collection, response rate 100% (8 excluded for medical reasons from 861 leaving 853 participants)
The Relationships of Calculated Percent Body Fat, Sports Participation, Age, and Place of Residence on Menstrual Patterns in Healthy Adolescent Girls at an Independent New England High School	Wilson, C., Emans, S.J., Mansfield, J., Podolsky, C. and Grace, E.	1984	USA	Community/education	327 high school students (private day and boarding school), mean age at study entry 15.5	prospective questionnaire study, questionnaire and anthropometric data recorded at entry to school then three follow on menstrual calenders and questionnaires,
Age at menarche, menstrual characteristics, and its associated morbidities among secondary school students in Abakaliki, southeast Nigeria	Chidebe C. Anikwe, Johnbosco E. Mamah, Bartholomew C. Okorochukwu, Ugochukwu U. Nnadozie, Chukwuemeka H. Obarezi, Kenneth C. Ekwedigwe	2020	Nigeria	Community/education	400 students from 7 schools, mean age 16	cross-sectional questionnaire study, response rate 450 responses from populatoin of 960 and 400 eligible (post menarcheal)
The Prevalence and Educational Impact of Pelvic and Menstrual Pain in Australia: A National Online Survey of 4202 Young Women Aged 13-25 Years	Mike Armour, Tania Ferfolja, Christina Curry, Mikayla S. Hyman, K. Jane Chalmers, Caroline A. Smith, Freya MacMillan, Kathryn Holmes	2020	Australia	Community/education	4202 school (2421) and university (1781) students, median age 17	cross-sectional study, online questionnaire
Problems Related to Menstruation Amongst Adolescent Girls	Pragya Sharma, Chetna Malhotra, D.K. Taneja, Renuka Saha	2008	India	Community cohort	198 adolescent girls from two slum areas, mean age 16.2	cross-sectional questionnaire study, 204 included but 6 excluded (2 not meeting study criterion re menarche and 4 lost to follow up)
Menstrual characteristics of secondary school girls in Ibadan, Nigeria.	A.O.Fawole* I. A.Babarinsa, O. I.Fawole' K. A.Obisesan, O.A.Ojengbede	2009	Nigeria	Community/education	1,673 adolescents recruited from 15 schools, 1,213 post-menarcheal reported here, age range 9-23	cross-sectional questionnaire study, response rate not reported
Dysmenorrhoea and use of oral contraceptives in adolescent women attending a family planning clinic	JRobinson, J.C., Plichta, S., Weisman, C.S., Nathanson, C.A. and Ensminger, M.	1992	USA	Community health: contraception clinic	308 adolescents attending a contraception clinic in 1988, mean age 16.2	cohort/case series in 1988
Relationship between anxiety and knowledge levels about primary dysmenorrhea with prevention of illness in adolescents Bosar Maligas district, Simalungun district.	Sinaga, T.R., Damanik, E. and Sitorus, M.E.J.	2020	Indonesia	Community/education	76 school students, mean age 17	cross-sectional response rate, no response rate reported
Relation between uterine morphology and severity of primary dysmenorrhea	?enol ?entürk	2020	Turkey	Specialist care/hospital	90 adolescent virgins recruited from young people referred to a hospital ultrasound department with dysmenorrhoea, mean age 20.4	cross-sectional observational study
Characteristics of menstruation-related problems for adolescents and premarital women in Korea	So-Young Shin, You-Young Lee, Sook-Young Yang, Byung-Koo Yoon, DukSoo Bae, DooSeok Choi	2005	Korea	Specialist care/hospital	646 adolescents referred to a specialist clinic with menstrual problems 1995-2003, average age at first clinic visit 16.7	cohort study/case series of adolescents referred for menstrual problems to a specialist clinic
Menstrual patterns and problems in association with body mass index among adolescent school girls	Singh, M., Rajoura, O.P. and Honnakamble, R.A.	2019	India	Community/education	210 adolescent school girls, no age range reported	cross-sectional study, questionnaire and anthropometric measurements
The association of trace elements with premenstrual syndrome, dysmenorrhea and irritable bowel syndrome in adolescents	Afsane Bahramia, Kayhan Gonoodib, Sayyed Saeid Khayyatzadehc, Maryam Taye?d, Susan Darroudie, Hamidreza Bahrami-Taghanakif, Saeid Eslamig, Najmeh Jaberie, Gordon A. Fernsi, Kazem Farahmandj, Majid Ghyour-Mobarhanb	2019	Iran	community cohort	448 adolescent girls recruited in two cities	cross-sectional study: questionnaire, laboratory tests, and anthropometric measurements
In?uence of menstrual factors and dietary habits on menstrual pain in adolescence age	Carlo Balbi, Rosalia Musone, Agostino Menditto, Luigi Di Prisco, Eufemia Cassese, Maurizio D’Ajello, Domenico Ambrosio, Antonio Cardone	2000	Italy	Community/education	356 students from a professional institute from one city	Observational study: questionnaires, anthropmetiric data, ultrasound scan (hormone assay if concerns after this)
Is exercise associated with primary dysmenorrhoea in young women?	H Blakey, C Chisholm, F Dear, B Harris, R Hartwell, AJ Daley, K Jolly	2009	UK	Community/education	580 University students, mean age 19.3	Cross-sectional questionnaire study, response rate 91.3%
Gynecologic issues of adolescents with Down syndrome, autism, and cerebral palsy. Journal of pediatric and adolescent gynecology	Burke, L.M., Kalpakjian, C.Z., Smith, Y.R. and Quint, E.H.,	2010	USA	Specialist care/hospital	44 adolescents seen in a specialist gynaecology clinic for reproductive healthcare for women with developmental disabilities	retrospective case series
Smoking and menstrual problems in 16-year-olds	Charlton, While	1996	UK	Community cohort	2181 young women aged 16-18 in 1986	questionnaire study within an established cohort study (The British Birth Cohort Study BCS70)
Relation Between Dysmenorrhea and Body Mass Index in Adolescents with Rural Versus Urban Variation	Chauhan Madhubala, Kala Jyoti	2012	India	Community/education	400 school students, 200 from a rural setting and 200 from an urban setting, age range 12-18	cross-sectional questionnaire study and anthropometric measurements
Age at Menarche and Menstrual Abnormalities in Adolescence: Does it Matter? The Evidence from a Large Survey among Italian Secondary Schoolgirls	De Sanctis, V., Rigon, F., Bernasconi, S., Bianchin, L., Bona, G., Bozzola, M., Buzi, F., De Sanctis, C., Tonini, G., Radetti, G., Perissinotto, E.	2018	Italy	Community/education	3,782 school students, mean age 17.1	cross-sectional questionnaire study, includes BMI. Response rate 76%
Menstrual Symptoms in Adolescent Girls: Association with Smoking, Depressive Symptoms, and Anxiety	Lorah D. Dorn, Sonya Negriff, Bin Huang, Stephanie Pabst, Jennifer Hillman, Paula Braverman, Elizabeth J. Susman	2009	USA	community health: teen clinic	154 postmenarcheal girls recruited from an urban teen health center in one city, mean age 15.4	observational study: questionnaires, examination, questionnaires, blood samples. Recruited from a larger cohort study (N=207 adolescent girls)
A SURVEY OF MENSTRUAL FUNCTION AMONG 1.668 SECONDARY SCHOOL GIRLS AND 720 WOMEN EMPLOYEES OF THE DENVER PUBLIC SCHOOLS	Mildred E. Doster, Louise McNiff, John M. Lampe, Leland M. Corliss	1961	USA	Community/education	1668 junior highschool and high school students, no further age data reported	cross-sectional questionnaire study within school, no response rate reported
Influence ofHigh Intensity Training on Menstrual Cycle Disorders in Athletes	Dusek	2001	Croatia	Community	72 athletes recruited from 3 sports clubs (mean age 17.9), controls 96 high school students (mean age 17)	cross-sectional questionnaire study
Skipping breakfast is associated with dysmenorrhea in young women in Japan	Fujiwara	2009	Japan	Community/education	439 College students aged 18-20	questionnaire study with BMI data cllected during college health examination, survey sent to 472 students, 450 responses, complete included responses =439 (response rate 93%)
Diet during adolescence is a trigger for subsequent development of dysmenorrhea in young women	Fujiwara	2009	Japan	Community/education	768 College students aged 18-20	Questionnaire study, response rate 97%
Skipping breakfast is associated with reproductive dysfunction in post-adolescent female college students	Fujiwara, Nakata	2010	Japan	Community/education	945 college students aged 18-20	Questionnaire study, reporting 5 annual surveys, response rate 97%
Skipping breakfast adversely affects menstrual disorders in young college students	Tomoko Fujiwara, Natsuyo Sato, Hiroyo Awaji, Hiroko Sakamoto, Rieko Nakata	2009	Japan	Community/education	315 college students aged 18-20	questionnaire study, response rate 86%
Adolescent menstrual characteristics as predictors of gynaecological health	Gardner	1983	USA	specialist care cohort	54 participants of a longitudinal cohort study, with menstrual characteristics documented in adolescence	subsample from the Longitudinal Study of Child Health and Development cohort (commenced 1930)
Longitudinal Study of Risk Factors for Occurrence, Duration and Severity of Menstrual Cramps in a Cohort of College Women	Harlow SD, Park M	1996	USA	Community/education	165 university students aged 17-19	prospective menstrual diary study, 165/563 eligible participants
Menstrual Patterns in the First Gynecological Year: A Systematic Review	Harriet Mary Gun, Meng-Che Tsai, Alexandra McRae, Katharine S. Steinbeck	2018	N/A	N/A	N/A	systematic review
Urinary Leukotriene (LT) E4 in Adolescents With Dysmenorrhea: A Pilot Study	Harel, Z., Lilly, C., Riggs, S., Vaz, R. and Drazen, J.	2000	USA	Specialist care/hospital	5 adolescents with dysmenorrhoea (mean age 16.1) and 5 adolescents with none or mild dysmenorrhoea (mean age 15.1) recruited from a hospital adolescent clinic	observational pilot syudy: demographic and psychosocial data, anthropmetrics data and examination, history, urinary sample testing
Knowledge, Attitudes, and Consequences of Menstrual Health in Urban Adolescent Females	Avril M. Houston, Anisha Abraham, Zhihuan Huang, Lawrence J. D’Angelo	2006	USA	community health: teen health clinic	204 adolescents seen at an urban adolescent health clinic, mean age 15.6	cross-sectional questionnaire study, no response rate reported
Factors Influencing the Dysmenorrhea among Korean Adolescents in Middle School	Ga Eul Jeon, Nam Hyun Cjaa, Sohyune R. Sok	2014	Korea	Community/education	572 middle school students from three schools, mean age 13.53	cross-sectional study, response rate 772/820=94%), but only 572 had complete data and were included
Mean Platelet Volume, a Novel Biomarker in Adolescents with Severe Primary Dysmenorrhea	Suna Kabil Kucur, Ali Seven, Kadriye Beril Yuksel, Halime Sencan, Ilay Gozukara, Nadi Keskin	2016	Turkey	Specialist care/hospital	67 patients diagnosed with primary dysmenorrhoea (mean age 18.7) and 37 healthy adolescents with regular menstrual cycles (mean age 19.1)	cross-sectional observational study: blood tests, visual analogue pain score.
The effect of diet on primary dysmenorrhea in university students: A randomized controlled clinical trial	Yasemin Aydin Kartal, Elvan Yilmaz Akyuz	2018	Turkey	Community/education	67 first year University students (Health Sciences), mean age 19.3	randomised controlled trial, non-blinded. 35 in the diet group were given diet therapy. 3 diet group students left the trial
Role of leukotrienes in the pathogenesis of dysmenorrhea in adolescent girls	?lke K?l?ç, Nuray Öksüz-Kanbur, Orhan Derman, Tar?k Aksu, Özge Uysal-Soyer, Ömer Kalayc?, Tezer Kutluk	2008	Turkey	Specialist care/hospital	20 patients presenting to an adoelscent hospital with dysmenorrhoea (mean age 16.2) and 20 age-matched controls without dysmenorrhoea (mean age 16)	observational study: pain scoring, plasma and urine sample testing
A longitudinal study of adolescent dysmenorrhoea into adulthood	Benita Knox, Yi Chen Ong, Mardiha Abu Bakar, Sonia R Grover	2019	Australia	specialist care cohort	longitudinal follow up of 74 participants previously enrolled in a study of adolescent dysmenorrhoea	of 148 participants in study on adolescent dysmenorrheoa conducted in a tertiary centre (retrospective audit) contacted after mean duration 10.24 years, 77/148 could be contacted and 70 were eligible to participate
Influence of body mass index and slimming habits on menstrual pain and cycle irregularity	Montero, P., Bernis, C., Fernandez, V. and Castro, S.	1996	Spain	Community/education	1147 high school students aged 14-20, mean age of those who had not tried to lose weight 15.7, mean weight of those who had tried to lose weight 16.1	cross-sectional survey study, each adolescent interviewed for about 20 minutes, BMI
Dysmenorrhea in young people: Experiences from a tertiary center with a focus on conservative management	Aalia Sachedina, Mardiha ABU Bakar, Angela M. Dunford, Amanda Morris, Abdul Ghani NUR Azurah, Sonia R. Grover	2021	Australia	specialist care cohort	154 patients seen at a tertiary specialist centre with dysmenorrhoea, mean age at presentation 15.6	retrospective cohort study (chart review) of patients referred with dysmenorrhoea to a specialist hospital department
The Effect of Anterior Uterocervical Angle on Primary Dysmenorrhea and Disease Severity	Mefkure Eraslan Sahin , Erdem Sahin, Yusuf Madendag, Ilknur Col Madendag, Ahter Tanay Tayyar, Fatma ¨Ozdemir, Gokhan Acmaz, Iptisam Ipek Muderris	2018	Turkey	Specialist care/hospital	200 virgin adolescents referred to gynaecology clinic with dysmenorrhoea, grouped into no dysmenorrhoea (n=50, mean age = 17.6), mild pain (n=50, mean age 17.5), moderate pain (n=50, mean age 17.7), severe pain (n=50, mean age 17.4)	Observational controlled study
Dysmenorrhea and Endometriosis in Transgender Adolescents	Jessica Y. Shim, Marc R. Laufer, Frances W. Grimstad	2020	USA	specialist care cohort	35 transmasculine persons seen at a specialist clinic, mean age 14.9	retrospective cohort of Transmasculine persons younger than 26 years old who were diagnosed with dysmenorrhea at a spcialist centre
Vasopressin and Prostaglandins in Premenstrual Pain and Primary Dysmenorrhea	P. Strömberg, M. Åkerlund, M. L. Forsling, E. Granström, H. Kindahl	1984	Sweden	specialist care	Twenty non-parous women aged 17-23 years	observational study, blood samples
Factors influencing the prevalence and severity of dysmenorrhoea in young women	SundellG, Milsom IA, Andersch, B	1990	Sweden	Community cohort.	489 participants who were part of a study on adolescent dysmenorrhoea 5 years earlier	Cross-sectional questionnaire study, response rate 489/656 (75%)
Prevalence of Pain Symptoms Suggestive of Endometriosis Among Finnish Adolescent Girls (TEENMAPS Study)	P.A. Suvitie, M.K. Hallamaa, J.M. Matomaki, J.I. Makinen, A.H. Perheentupa	2016	Finland	Community/education	1103 school students in Finland, mean age 16.8	cross-sectional questionnaire study, response rate 43% (significant variation between schools and cities)
Gynecological Findings in Adolescence: A Study of 514 Patients	O. Widholm, M. Frisk, T. Tenhunen, H. Hortling	1967	finland	specialist care cohort	473 girls who consulted an adolescent health clinic between 1960-1965, approximately 30% with gynaecological complaints, (mean age 16.8) and 41 school students as controls (mean age 15.7), total number =514	retrospective case series, with control group
Dysmenorrhea in high school and college girls; relationship to sports participation	Golub LJ, Lang WR, Menduke H.	1958	USA	Community/education	448 'athletic girls' from high school and colleges, aged early teens to early twenties	cross-sectional questionnaire study, no response rate reported
Dysmenorrhoea and sports activities in adolescents.	Izzo A, Labriola D.	1991	Italy	community sport	Two populations: 1=483 athletes, 261 who started sport before menarche and 222 who started sport after menarche, and population 2= 281 included 169 participants who take sport now and again and 112 whose activity is athletic. Age 16-23, reference is sport in adolescence	cross-sectional study,
Adolescents' gynecologic problems. Medical aspects	Batt and Sturgis	1968	USA	specialist care cohort	251 adolescent females referred to a gynaecologist between 1952-1963 (from a population of 3700 adolescents seen at their clinic).	Report/case series
Teen-age dysmenorrhea and social adjustment	Golub, Menduke	1963	USA	Community/education	173 students from 4 schools aged 16-17	cross-sectional questionnaire study
Correlation of menstrual traits between adolescent girls and their mothers	Kantero, Widholm	1971	Sweden	community cohort	c. 5000 adolescent girls and their mothers	cross-sectional questionnaire study, part of an existing observational study
Menstruation, menstrual protection and menstrual cycle problems. The knowledge, attitudes and practices of young Australian women.	Abraham S, Fraser I, Gebski V, Knight C, Llewellyn-Jones D, Mira M, et al.	1985	Australia	Community/education	1377 participants aged 14-19	cross-sectional questionnaire study, parental consent refused in 4%, 1462 completed the questionnaire and 1377 were selected by computer to match the population (based in census data) .
Big Data and Dysmenorrhea: What Questions Do Women and Men Ask About Menstrual Pain?	Chen X. Chen, Doyle Groves, Wendy R. Miller,Janet S. Carpenter	2018	USA	community	507,328 queries from women (424,719 (83.7%) from 13-19 year old females) and 113,888 from men (78,208 (68.7%) from 13-19 year olds	Text mining of 1.9 billion queries from ChaCha, a United States-based question and answer platform. Dysmenorrhea-related queries were identi?ed by using keyword searching.
Imagery associated with menstruation in advertising targeted to young women	Havens, Swenson	1988	USA	N/A	N/A	multi-modal medial discourse analysis (qualitative analysis text and imagery)
Internet Sites Offering Adolescents Help With Headache, Abdominal Pain, and Dysmenorrhoea: A Description of Content, Quality, and Peer Interactions	Ellen M. Henderson, Benjamin A. Rosser, Edmund Keogh, and Christopher Eccleston	2011	UK	N/A	63 websites analysed including 7 on dysmenorrhoea	mixed-method analysis of website information and forum functions
Level of knowledge amongst adolescent girls regarding effective treatment for dysmenorrhoea	Johnson	1988	USA	Community/education	182 high school students from 2 schools, mean age 15.8	cross-sectional questionnaire survey, response rate not reported
Rates of Anovulation in Adolescents and Young Adults with Moderate to Severe Primary Dysmenorrhea and Those without Primary Dysmenorrhea	Seidman LC, Brennan KM, Rapkin AJ, Payne LA. .	2018	USA	specialist care cohort	91 adolescents and young adults aged 16-24 enrolled in a larger laboratory based study on pain. 39 patients with primary dysmenorrhoea, 52 without.	Observational controlled study, used ovulation tests, pain diaries
Managing Menstruation: Moderating Role of Symptom Severity on Active Coping and Acceptance	Deborah J. Kennett, Fergal T. O’Hagan, Tanya J. Meyerhoff	2016	Canada	Community/education	217 undergraduate students, mean age 19.9	cross-sectional questionnaire study including menstrual and demographic information and established psychometric questionnaires
The measurement of menstrual symptoms	Negriff, S., Dorn, L.D., Hillman, J.B. and Huang, B.	2009	USA	Cohort, not specified	210 adolescents recruited from within another longitudinal study, mean age 15.7	cross-sectional study including questionnaires, examination and interview
The Quality of Life of Adolescents with Menstrual Problems	Abdul Ghani Nur Azurah, Lena Sanci, Elya Moore, Sonia Grover	2013	Australia	specialist care cohort	184 adolescents presenting with menstrual disorders from a specialist adolescent gynaecology clinic June 2009-August 2010, mean age 15.1 (71 had dysmenorrhoea, 62 heavy menstrual bleeding 36 oligomenorrhoea, 15 amenorrhoea)	cross-sectional questionnaire study, 184/314 participated (60 not eligible, 40 declined)
Pain Catastrophizing Predicts Menstrual Pain Ratings in Adolescent Girls with Chronic Pain	Laura A. Payne, Andrea J. Rapkin, Kirsten C. Lung, Laura C. Seidman, Lonnie K. Zeltzer, Jennie C.I. Tsao	2016	USA	specialist care cohort	84 female adolescents who had begun menstruating, recruited from within an existing wider study exploring pain in children, mean age of 15.37 years. 41 had chronic pain (mean age 15.92) and 43 controls had no pain (mean age 14.84)	Cross-sectional observational study: questionnaires and a cold pressor task
Practices and perceptions of adolescent girls regarding the impact of dysmenorrhea on their routine life: a comparative study in the urban, rural, and slum areas of Chandigarh	Alka Rani, Manoj Kumar Sharma, Amarjeet Singh	2015	India	Community cohort	300 adolescents from three areas (urbal, rural, slum) in one region, aged 11-18	cross-sectional study including questionnaires and interview.
Menstrual attitudes, beliefs, and symptom experiences of adolescent females, their peers, and their mothers	Stoltzman	1986	USA	Community/education	30 high school students recruited through school and 19 of their close friends (mean age 19), 46 mothers of these adolescent participants (general aged 42-45)	Cross-sectional study, questionnaires and demographic data
Calcium Blockade as a Rapid Pharmacological Test to Evaluate Primary Dysmenorrhea	Ulmsten	1985	Sweden	specialist care cohort	12 adolescents with severe dysmenorrheoa recruited from a specialist hospital clinic, mean age 16	uncontrolled interventional study
Dysmenorrhea and Heavy Menstrual Bleeding in Elite Female Athletes: Quality of Life and Perceived Stress	Vannuccini, S., Fondelli, F., Clemenza, S., Galanti, G. and Petraglia, F.	2020	Italy	community sport	112 athletes, mean age 19.28, 103 controls (mean age 20.26)	cross-sectional questionnaire study, response rate not reported (of 150 athletes 38 excluded : 26 oral contraception, 7 previous pregnancy, 5 missing information)
Factors related to medical help-seeking in women with menstrual discomfort	White, P.A. and Wildman, B.G.	1986	USA	Community/education	383 University psychology students, mean age 18.8	cross-sectional questionnaire study
Health-related quality of life among Chinese adolescent girls with Dysmenorrhoea	Lee Wong	2018	Hong Kong	Community/education	653 school students from three schools, mean age 15.7	cross-sectional questionnaire study, response rate: of 6 schools approached, 3 agreed to participate
Examining Self-Care Behaviors and Their Associated Factors Among Adolescent Girls With Dysmenorrhea: An Application of Orem’s Self-Care De?cit Nursing Theory	Wong, C.L., Ip, W.Y., Choi, K.C. and Lam, L.W..	2015	Hong Kong	Community/education	531 secondary school girls from 3 high schools, with pain in their last three menstrual cycles, mean age 15.7	cross-sectional questionnaire study
The development and psychometric testing of a self-care scale for dysmenorrhic adolescents.	Ching-Hsing H, Meei-Ling G, Hsin-Chun M, Chung-Yi L.	2004	Taiwan	Community/education	361 high school students with dysmenorrheoa in the last 6 months, mean age 15.5	Questionnaire study, development and testing of a psychometric tool developed using focus groups and qualitative methods.
Gynecological Symptoms and Sexual Behaviors among Adolescent Women	Jennifer L. Woods, Devon J. Hensel, J. Dennis Fortenberry	2010	USA	community health: primary care health clinics	387 adolescents receiving care from three primary care clinics in one city, aged 14-17	sub-group analysis about gynaecological symptoms including menstrual pain within an ongoing established prospective cohort study using diary entries as data collection
Dysmenorrhea, Absenteeism from School, and Symptoms Suspicious for Endometriosis in Adolescents	Letizia Zannoni, Melinda Giorgi, Emanuela Spagnolo, Giulia Montanari, Gioia Villa, Renato Seracchioli	2014	Italy	Community health: contraception clinic	250 participants attending 3 community gynaecology, contraception and sexual health clinics, mean age 17.7	cross-sectional questionnaire study, response rate 91%
Semlobjective criteria of teen-age dysmenorrhea; with notes on seasonal pattern and relationship to premenstrual tension.	Golub, Menduke, Lang	1958	USA	Community/education	24 high school students, age 14-16	cross-sectional questionnaire study
Menstrual Cycle Pain Is Independent of Ovulation in Adolescents With Primary Dysmenorrhea	Alkim Oden Akman, Gurkan Bozdag, Melis Pehlivantürk-Kizilkan, Sinem Akgul, Orhan Derman, Nuray Kanbur	2021	Turkey	Specialist care/hospital	77 adolescents recruited from a specialist clinic, 41 with primary dysmenorrhoea (mean age 15.9) and 36 healthy controls (mean age 15.4)	prospective cohort study, blood tests and supra-pubic ultrasound examinations
Incidences of menstrual cycle abnormalities in adolescence, and matches between the age at menarche and the development of menstrual cycle abnormalities	Mercedes Juliana Art, Daniela Doerfler	2010	Austria	Specialist care/hospital	255 girls who visited a specialist adolescent gynaecology clinic between 2001 ad 2008 for menstrual cycle problems, no age data	retrospective case review
Young Japanese College Students with Dysmenorrhea Have High Frequency of Irregular Menstruation and Premenstrual Symptoms	Tomoko Fujiwara, Rieko Nakata	2007	Japan	Community/education	522 college students, aged 18-20	cross-sectional questionnaire study, BMI from college examination, no response rate reported
Relationship between premenstrual symptoms and dysmenorrhea in Japanese high school students	Mari Kitamura, Takashi Takeda, Shoko Koga, Satoru Nagase, Nobuo Yaegashi	2012	Japan	Community/education	1,296 high school students from 2 schools, mean age 16.7	cross-sectional questionnaire study, No response rate, 1,431 completed questionnaire, 135 excluded for incomplete data
Pelvic Pain in Adolescents	Smorgick, As-Sanie	2018	N/A	N/A	N/A	expert opinion/review
Association between dysmenorrhea and chronic pain: a systematic review and meta-analysis of population-based studies.	**Li R, Li B, Kreher DA, Benjamin AR, Gubbels A, Smith SM.	2020	N/A	N/A	systematic review	4 included studies focussed on adolescents
Premenstrual Syndrome (PMS) in Adolescents: Severity and Impairment	Michelle Vichnin, Ellen W. Freeman, Hui Lin, Janice Hillman, Stephanie Bui	2006	USA	community health: specialist primary care clinic	94 adolescents recruited from a primary care adolescent gynaecology clinic in 2004, mean age 16.5	cross-sectional questionnaire study, 94/98 eligible patients contributed data that could be evaluated
A survey of adolescent dysmenorrhea and premenstrual symptom frequency: a model program for prevention, detection and treatment.	Wilson CA, Keye Jr WR.	1989	USA	Community/education	88 high school students in 2 PE classes, mean age 15	cross-sectional study
The Relationship between Premenstrual Symptoms, Menstrual Pain, Irregular Menstrual Cycles, and Psychosocial Stress among Japanese College Students	Kazuhiko Yamamoto, Ai Okazaki, Yoko Sakamoto, Michiko Funatsu	2009	Japan	Community/education	221 college students, mean age 19.4 years	cross-sectional questionnaire study. 221/264 willing participants were eligible as they completed full data
Body Dissatisfaction on Top of Depressive Mood among Adolescents with Severe Dysmenorrhea	Anne-Emmanuelle Ambresin, Richard E. Belanger, Catherine Chamay, Andre Berchtold, Francoise Narring	2012	Switzerland	community cohort	3340 adolescents as part of an established cohort, 2926 with no/mild/moderate dysmenorrhoea (mean age 17.83), 414 with severe dysmenorrhoea (mean age 17.98)	cross-sectional questionnaire study within a nationally representative cohort (SMASH 2002)
Menstrual problems in adolescence: relationship to serum vitamins A and E, and systemic inflammation	Afsane Bahrami, Hamidreza Bahrami?Taghanaki, Zahra Khorasanchi, Ameneh Timar, Najmeh Jaberi, Ehsaneh Azaryan, Maryam Tayefi, Gordon A. Ferns, Hamid Reza Sadeghnia, Majid Ghayour?Mobarhan	2019	Iran	Community/education	897 school students from 2 cities, mean age 14.6	cross-sectional study, questionnaires and laboratory blood measurements
Neuropsychological function in relation to dysmenorrhea in adolescents	Afsane Bahramia, Hamidreza Sadeghniac, Amir Avand, Seyed Jamal Mirmousavie, Alireza Moslemf, Saeed Eslamig, Masoud Heshmatih, Hamidreza Bahrami-Taghanakii, Gordon A. Fernsj, Majid Ghayour-Mobarhan	2017	Iran	Community/education	897 school students from 2 cities, mean age 14.6	cross-sectional study, questionnaires and laboratory blood measurements
Is There a Relationship between Mood Disorders and Dysmenorrhea?	Bal?k, G., Üstüner, I., Ka??tc?, M. and ?ahin, F.K.	2014	turkey	Specialist care/hospital	159 adolescents recruited from a specialist clinic, 51 healthy controls, 108 with primary dysmenorrhoea, mean age 17.7	cross-sectional questionnaire study, No response rate reported
Characterizing the Longitudinal Relations between Depressive and Menstrual Symptoms in Adolescent Girls	Sarah J. Beal, Lorah D. Dorn, Heidi J. Sucharew, Lisa Sontag-Padilla, Stephanie Pabst, Jennifer Hillman	2014	USA	community health: teen health clinic	262 adolescent girls were recruited from an urban teen health center, embedded in another longitudinal study, mean age 15.1	cross-sectional questionnaire study, anthropometric measures
Menstrual Cycle and Headache in Teenagers	Bianchin, L., Bozzola, M., Battistella Pier, A., Bernasconi, S., Bona, G., Buzi, F., De Sanctis, C., De Sanctis, V., Tonini, G., Radetti, G. and Rigon, F.	2018	Italy	Community/education	4973 school-aged participants, mean age 17.2	cross-sectional study, response rate 64.4%
Status and factors of menstrual knowledge, attitudes, behaviors and their correlation with psychological stress in adolescent girls. .	Borjigen, A., Huang, C., Liu, M., Lu, J., Peng, H., Sapkota, C. and Sheng, J.	2019	China	Community/education	1349 adolescents aged 11-14(mean age 12.6), 1060 were post-menarcheal	cross-sectional questionnaire study, response rate96.8%
Menstruation-related headache in adolescents: Point prevalence and associated factors	Kursat Bora Carman, Didem Arslantas, Alaettin Unsal, Emrah Atay, Ece Elif Ocal, Zeynep Demirtas, Ramazan Saglan, Meltem Dinleyici, Coskun Yara	2018	Turkey	Community/education	2,485 school students from 7 schools, mean age 15.9	cross-sectional questionnaire study, response rate 63.9%
Related factors and consequences of menstrual distress in adolescent girls with dysmenorrhea.	Chen, H.M. and Chen, C.H.	2005	Taiwan	Community/education	198 college students with self-reported primary dysmenorrhoea, mean age 17	cross-sectional questionnaire study, no response rate reported
Primary dysmenorrhea, educational performance, and cognitive and affective variables in adolescent schoolgirls.	Fontana, D. and Rees, V.	1982	UK	Community/education	102 adolescent girls from one school, from review of school nurse records 51 with primary dysmenorrhoea and 51 without, mean age 51.5	retrospective record review and audit
Premenstrual symptoms and dysmenorrhea in relation to emotional distress factors in adolescents	E. W. Freeman, K. Rickels & S. J. Sondheimer	1993	USA	Community/education	165 black secondary school students using contraception recruited from a specialist gynaecology clinic, study embedded in a cohort who completed a longitudinal study of pregnancy, ages 15-19 years.	cross-sectional questionnaire study, no response rate reported
Dysmenorrhœa—Psyche and Soma in Teenagers	Frisk, Widholm, Hortling	1965	Finland	Specialist care/hospital	116 menstruating secondary school students seen at an adolescent outpatient clinic	case series
Assessment of Anxiety and Depression in Adolescents with Primary Dysmenorrhea: A Case-Control Study	Tinatin Gagua, Besarion Tkeshelashvili, David Gagua, Nino Mchedlishvili	2013	Georgia	Community cohort	424 adolescents, recruited within a larger population study, 276 with dysmenorrhoea (mean age 16), 148 with no dysmenorrhoea (mean age 15.5)	nested case-control study within a larger population cohort (N=2561 adolescents)
The Association Between Somatization and Perceived Ability: Roles in Dysmenorrhea Among Israeli Arab Adolescents	Goldsterin-Ferber, Granot	2005	Israel	Community/education	160 nonmarried Israeli Arab adolescents from high school grade 10 and 11, from three subgroups: Muslims (50), Christians (50), and Druze (60). Mean age 15.7	cross-sectional questionnaire study, no response rate reported
Autism Spectrum Disorders and Menstruation	Hamilton, Marshal, Murray	2011	USA	N/A	124 responses to a survey of experience of adolescents with autistic spectrum disorders and menstruation, 90% completed by caregivers	cross-sectional questionnaire survey, of 162 who started the survey, 124 completed it
The experience of dysmenorrhea and its relationship to personality variables	Holmlund	1990	Sweden	Community/education	503 girls in 8th grade in 1973 in one city were evaluated with questionnaires and followed up 10 years later. Then 357/503 were contactable and responded (73%)	longitudinal questionnaire study
Primary dysmenorrhea in adolescents: Association with attention deficit hyperactivity disorder and psychological symptoms.	Kabukcu, C., Ba?ay, B.K. and Ba?ay, Ö..	2021	Turkey	Specialist care/hospital	209 adolescents attending a child and adolescent psychiatry specialist clinic in 2019, mean age 15.5	cross-sectional questionnaire study, 238 agreed to participate, 209 completed forms and included
Effects of Flexibility in Coping with Menstrual Pain on Depressive Symptoms	Tsukasa Kato,	2015	Japan	Community/education	186 college students who experience menstrual pain recruited from an established study, mean age 19	cross-sectional questionnaire study, 186/254 eligible participants consented to participate
Primary Dysmenorrhea Relationship to Personality and Attitudes in Adolescent Females	Lawlor, Davis	1981	USA	Specialist care/hospital	122 adolescents recruited from all females attending an adolescent Clinic from March to June, 1978, for any complaint. aged 12-21	cross-sectional study, 127 participated, 122 completed all components
Early Menarche and Menstrual Problems Are Associated with Sleep Disturbance in a Large Sample of Chinese Adolescent Girls	Liu, X., Chen, H., Liu, Z.Z., Fan, F. and Jia, C.X.	2017	China	community cohort	5800 girls participating in a longitudinal cohort study (Shandong Adolescent Behaviour and Health Cohort), mean age 15	cross-sectional study: baseline survey data from a cohort study
Physical Activity Level and Adiposity: Are they Associated with Primary Dysmenorrhea in School Adolescents?	Fatai A. Maruf, Nonyelum V. Ezenwafor, Suleman O. Moroof, Ade F. Adeniyi and Emmanuel C. Okoye	2013	Nigeria	Community/education	1383 students from 12 secondary schools (9 private and 3 public schools). 1181 with primary dysmenorrheoa (mean age 16), 202 without primary dysmenorrhoea (mean age 15.7)	cross-sectional questionnaire study with anthrpometric data, no response rate reported
Mediating effect of interpersonal relations on negative emotions and dysmenorrhea in female adolescents	Lingli Mou, Wei Lei, Jing Chen, Rong Zhang, Kezhi Liu, Xuemei Liang	2019	China	Community/education	855 college students from nursing college, 807 with dysmenorrhoea (mean age 16.9) and 48 without dysmenorrhoea (mean age 17)	cross-sectional questionnaire study, response rate 97%
Frequency of MEFV mutation and genotype–phenotype correlation in cases with dysmenorrhea	Ocak, Z., Ocak, T., Duran, A., Ozlü, T. and Kocaman, E.M.,	2013	Turkey	specialist care cohort	1000 women with abdominal pain not responding to non-steroidal anti-inflammatories especially during menstruation between 2007 and 2012, mean age 19.2	case series
Assessment of anxiety-depression levels and perceptions of quality of life in adolescents with dysmenorrhea	Nilfer Sahin, Burcu Kasap, Ulviye Kirli, Nese Yeniceri, Yasar Topal	2018	Turkey	specialist care cohort	101 adolescents aged 12-18 seen at specialist gynaecology and paediatric out patient clinics in 2015, 60 with dysmenorrhoea (mean age 15.46) and 41 recruited from paediatric outpatinets without dysmenorrhoea (mean age 15.24)	cross-sectional questionnaire study, no response rate reported
Relationship between Dysmenorrhea and Posttraumatic Stress Disorder in Japanese High School Students 9 Months after the Great East Japan Earthquake	Takashi Takeda, Mari Tadakawa, Shoko Koga, Satoru Nagase, Nobuo Yaegashi	2013	Japan	Community/education	1180 adolescents from 2 schools, mean age 16.7	Cross-sectional questionnaire study, note this is an annual survey allowing comparison over time. 1350 completed survey and 1180 included (170 incomplete data)
The Prevalence and Academic Impact of Dysmenorrhea in 21,573 Young Women: A Systematic Review and Meta-Analysis	Mike Armour, Kelly Parry, Narendar Manohar, Kathryn Holmes, Tania Ferfolja, Christina Curry, Freya MacMillan, Caroline A. Smith	2019	N/A	N/A	Thirty-eight studies including 21,573 young women. Twenty-three studies were from low-, lower middle-, or upper middle-income countries, and 15 studies were from high-income countries.	systematic review
Association between dysmenorrhea and chronic pain: a systematic review and meta-analysis of population-based studies	Rui Li, Beixi Li, Donna A. Kreher, Amy R. Benjamin, Ashley Gubbels, Shannon M. Smith	2020	N/A	N/A	32 studies were included, with 14 reporting associations between dysmenorrhea and chronic pelvic pain, and 20 for dysmenorrhea and chronic nonpelvic pain. 25 studies potentially included adolescents (age range reported) including 4 studies focussed on adolescence	systematic review
Association between cigarette smoking and the risk of dysmenorrhea: A meta-analysis of observational studies	Qin, L.L., Hu, Z., Kaminga, A.C., Luo, B.A., Xu, H.L., Feng, X.L. and Liu, J.H	2020	N/A	N/A	24 studies involving 27,091 participants. 19 gave an age range potentially including adolescents, 2 studies focussed on adolescents	systematic review
Menstrual Pain Intensity, Coping, and Disability: The Role of Pain Catastrophizing	Trudi M. Walsh, Leeanne LeBlanc, Patrick J. McGrath,	2003	Canada	Community/education	Ninety-three undergraduate women, mean age 19.1	cross-sectional study, questionnaires and pain diary, 93/104 volunteers eligible and completed the study
Evidence about treatment
Self-care strategies and sources of knowledge on menstruation in 12,526 young women with dysmenorrhea: A systematic review and meta-analysis	Mike Armour, Kelly Parry, Mahmoud A. Al-Dabbas, Christina Curry, Kathryn Holmes, Freya MacMillan, Tania Ferfolja, Caroline A. Smith	2019	N/A	N/A	Twenty-four studies including 12,526 young women. Fifteen studies were from low, lower-middle or upper-middle-income countries (LMIC) and nine studies were from high income countries (HIC)	systematic review
Multicenter, open-label trial to assess the safety and tolerability of drospirenone 4.0 mg over 6 cycles in female adolescents, with a 7-cycle extension phase	*Apter D, Colli E, Gemzell-Danielsson K, Peters K	2020	Multi-centre: Germany, Finland, Sweden, Ukraine	not clearly stated.	102 adolescents requesting contraception, mean age 16.1	open label multicentre trial
Behavioural interventions for dysmenorrhoea.	*Proctor M, Murphy PA, Pattison HM, Suckling JA, Farquhar C.	2007	N/A	N/A	233 women in 5 RCTs	Cochrane review
Combined oral contraceptive pill for primary dysmenorrhoea.	*Schroll JB, Black AY, Farquhar C, Chen I.	2023	N/A	N/A	3723 women in 21 RCTs ( 3 RCTs comprised adolescent populations)	Cochrane review
Nonsteroidal anti-inflammatory drugs for dysmenorrhoea.	Marjoribanks J, Ayeleke RO, Farquhar C, Proctor M	2015	N/A	N/A	5820 women from 80 RCTs	Cochrane systematic review
Management of Primary Dysmenorrhea by School Adolescents in ILE-IFE, Nigeria	Adesola A. Ogunfowokan, Oluwayemisi A. Babatunde	2010	Nigeria	Community/education	150 adolescents from three single sex schools aged 10-20	cross-sectional questionnaire study, response rate 150/1091 reported primary dysmenorrhoea = 1.25%
Teen-age dysmenorrhea; a statistical evaluation of the role of suggestion in treatment.	Golub, Lang, Menduke, Gordon	1957	USA	Community/education	2706 school students from 4 schools	controlled observational intervention study, all pupils taught the same exercises in PE and completed the same questionnaires, but in 2 schools they were told these would help dysmenorrhoea and in the other 2 schools they were not told this
Dysmenorrhea and pre-menstrual tension in adolescents	Nathan, Skokie	1967	USA	specialist care cohort	51 adolescent girls recruited from an outpatient clinic	single arm intervention trial of norgesic medication
Dysmenorrhea in adolescents and young adults: an update on pharmacological treatments and management strategies.	Harel	2012	USA	N/A	expert opinion	expert opinion
Prostaglandins: PGF2?, PGE2, 6-keto-PGF1? and TXB2 serum levels in dysmenorrheic adolescents before, during and after treatment with oral contraceptives	George Creatsas	1990	Greece	Specialist care/hospital	10 adolescents with dysmenorrheoa in the preceding 18 consecutive months	interventional study, no control group.
Six-Month Evaluation of the Benefits of the Low-Dose Combined Oral Contraceptive Chlormadinone Acetate 2mg/Ethinylestradiol 0.03mg in Young Women Results of the Prospective, Observational, Non-Interventional, Multicentre TeeNIS Study	Sabine Anthuber, Georg A.K. Schramm, Marie-Luise S. Heskamp	2010	Germany	Specialist care/hospital	6885 adolescents recruited through 886 sites (gynaecology clinics), gynaecologists requested to preferentially include adolescents with cycle irregularities, dysmnenorrhoea and skin complaints in addition to requesting contraception. 74.7% new starters for OC, 16.8% switched from an alternative, 8% restarted from a previous different pill (interval more than 3 months)	prospective, observational, non-interventional, multicentre study (TeeNIS [Teenager in Non-Interventional Study. Participants followed over 6 pill cycles.
Effectiveness and tolerability of levonorgestrel intrauterine system in adolescents	N. Aslam, S. Blunt, P. Latthe	2010	UK	Specialist care/hospital	48 adolescents seen at a tertiary care adolescent centre for heavy menstrual bleeding between 2000-2008 and treated with an IUS, mean age 15.3	retrospective case series/record review
High dose vitamin D supplementation can improve menstrual problems, dysmenorrhea and premenstrual syndrome in adolescents	Afsane Bahrami, Amir Avan, Hamid Reza Sadeghnia, Habibollah Esmaeili , Maryam Tayefi, Faezeh Ghasemi, Fatemeh Nejati salehkhani, Mahla Arabpour-Dahoue, Azam Rastegar, Gordon A. Ferns, Hamidreza Bahrami-Taghanaki, Majid Ghayour-Mobarhan	2018	Iran	Community cohort	897 adolescents recruited from two cities, mean age 14.7	prospective single-arm interventional study, one treatment group, no control group
Treatment of Dysmenorrhea: A Relaxation Therapy Program	Ben Menachem	1980	Sweden	Community/education	10 high school students with dysmenorrhoea, recruited from a population registered for treatment for dysmenorrhoea in a statistical study in high school students, aged 16-22	single arm intervention study, no control group
Use of Medication by Adolescents for the Management of Menstrual Discomfort	Campbell, McGrath	1997	Canada	Community/education	289 adolescents recruited from one school, mean age 16.3	cross-sectional questionnaire study, response rate 80%, 18 responses not included (10 no parental consent, 7 patients with secondary dysmenorrhoea, 1 participant with Crohn's disease, 2 pre-menarcheal)
Non-pharmacologic Strategies Used by Adolescents for the Management of Menstrual Discomfort	Campbell, McGrath	1999	Canada	Community/education	289 adolescents recruited from one school, mean age 16.3	cross-sectional questionnaire study, response rate 80%, 18 responses not included (10 no parental consent, 7 patients with secondary dysmenorrhoea, 1 participant with Crohn's disease, 2 pre-menarcheal)
Factors that affect self-care behaviour offemale high school students with dysmenorrhoea: A cluster sampling study	Shu-Fang Chang, Mei-hua Chuang	2012	Taiwan	Community/education	603 high school students, grades 1-3	Cross-sectional questionnaire study, valid response rate 98.85%
A randomised controlled trial of exercise and hot water bottle in the management of dysmenorrhoea in school girls of Chandigarh, India.	Chaudhuri, A., Singh, A. and Dhaliwal, L.,	2013	India	Community/education	128 school students recruited from 2 schools, median age 14	cross-sectional questionnaire study to establish prevalence, Randomised-trial: 128 dysmenorrhoiec patients, randomised to two groups: hot water bottles or exercises
Effect of Yoga on Serum Homocysteine and Nitric Oxide Levels in Adolescent Women With and Without Dysmenorrhea	Li-Wei Chien, Hui-Chi Chang, Chi-Feng Liu	2013	Taiwan	Community/education	60 college students. 30 with primary dysmenorrhoea (mean age 17.2), 30 healthy controls (mean age 17.6)	prospective controlled intervention study, questionnaires, blood samples. Intervention 8 week yoga programme
Effect of systematic menstrual health education on dysmenorrheic female adolescents' knowledge, attitudes, and self-care behavior.	Chiou, M.H., Wang, H.H. and Yang, Y.H.	2007	Taiwan	Community/education	455 adolescents with dysmenorrhoea during the preceding 6 months, recruited from 3 schools. 218 in experimental group (mean age 15.7) and 237 in control group (mean age 15.72)	a nonequivalent-control group design. The intervention consisted of a three-session health education program. Pre and post test questionnaire measures.
Oral Contraceptives for Dysmenorrhea in Adolescent Girls A Randomized Trial	Anne Rachel Davis, Carolyn Westhoff, Katharine O’Connell, Nancy Gallagher	2005	USA	Specialist care/hospital	76 adolescents reporting moderate or severe dysmenorrhea recruited from a specialist centre between 2001-2003, 38 treated CHC (mean age 16.7) and 38 in placebo group (mean age 16.9)	randomised controlled trial
Primary Dysmenorrhea in Adolescent Girls and Treatment with Oral Contraceptives	Davis, Westhoff	2001	N/A USA	N/A	not listed. N/A	systematic review
Prevalence, attitude and practice of self-medication among adolescents and the paradigm of dysmenorrhea self-care management in different countries	Vincenzo de Sanctis, Ashraf T Soliman, Rania Elalaily, Sultanate of Oman, Bernadette Fiscina, Shahina Daar, Salvatore Di Maio, Christos Kattamis	2020	N/A	N/A	N/A	systematic review
Factors Influencing Adolescents' Responses to Regimens of Naproxen for Dysmenorrhea	Robert H. DuRant, M. Susan Jay, Tamsen Shoffitt, Charles W. Linder, William Taylor	1985	USA	Specialist care/hospital	45 adolescents, mean age 15.8	blinded randomised controlled trial: 5 groups with different naproxen regimens, 3 of which included placebo, none placebo alone
Beta2-adrenoceptor agonists for dysmenorrhoea	Fedorowicz Z, Nasser M, Jagannath VA, Beaman JH, Ejaz K, van Zuuren EJ	2012	N/A	N/A	187 participants aged 15-40	Cochrane systematic review
Curative treatment for primary (spasmodic) dysmenorrhoea	Gokhale	1996	India	Community/education	556 school students from 14 institutions with moderate or severe dysmenorrhoea, 98.5% aged 19 and under	randomised double-blind cross over trial
Supplementation the management with omega-3 polyunsaturated fatty acids of dysmenorrhea in adolescents	Zeev Harel, Frank M. Biro, Renee IL Kottenhahn, Susan L. Rosenthal	1996	USA	Community/education	37 adolescents with dysmenorrhoea recruited from one school, aged 15-18, mean gynaecological age 3.9	Double-blind crossover study
The Use of the Leukotriene Receptor Antagonist Montelukast (Singulair) in the Management of Dysmenorrhea in Adolescents	Zeev Harel, Suzanne Riggs, Rosalind Vaz, Patricia Flanagan, Dalia Harel	2004	USA	Specialist care/hospital	25 adolescents with dysmenorrhoea, mean age 16) participated, 22 completed the trial	randomised double-blind cross over trial
The Effects of Fish Oil Capsules and Vitamin B1 Tablets on Duration and Severity of Dysmenorrhea in Students of High School in Urmia-Iran	A. Hosseinlou, V. Alinejad, M. Alinejad, N. Aghakhani	2014	Iran	Community/education	240 High school students in one city, aged 13-18	randomised double-blind placebo-controlled study
Differential Response by Adolescents Sodium Therapy for Spasmodic and Congestive Dysmenorrhea	Jay, M.S., Durant, R.H., Shoffitt, T. and Linder, C.W.	1986	USA	Specialist care/hospital	45 adolescents recruited from adolescents seen at a specialist adolescent clinic with primary dysmenorrhoea, aged 12-18	blinded randomised controlled trial: 5 groups with different naproxen regimens, 3 of which included placebo, none placebo alone
Clinical Evaluation of a New Model of a Transcutaneous Electrical Nerve Stimulation Device for the Management of Primary Dysmenorrhea	Boris Kaplana David Rabinersona Samuel Lurieb Yoav Peleda Moshe Royburta Alexander Neria	1997	Israel	Specialist care/hospital	102 adolescents with primary dysmenorrhoea recruited by ambulatory gynaecology clinics affiliated with one centre, mean age 18.2	Intervention study, non-blinded, no control group
Treatment of Primary Dysmenorrhea with Mef enamic Acid	Kintis, Coutifaris	1980	greece	Specialist care/hospital	35 participants aged 16-23	placebo-controlled cross-over trial
Regression of Adenomyosis on Magnetic Resonance Imaging after a Course of Hormonal Suppression in Adolescents: A Case Series	Roshanak Mansouri, Xiomara M. Santos, Jennifer L. Bercaw-Pratt, Jennifer E. Dietrich	2015	USA	Specialist care/hospital	4 adolescents with pelvic pain diagnosed with adenomyosis on MRI, from one specialist children's hospital, aged 12-16	restrospective case series after treatment with CHC or Gn-RH treatment (leuprolide acetate)
Self-treatment Patterns Among Adolescent Girls with Dysmenorrhea	Katharine O’Connell, Anne Rachel Davis, Carolyn Westhoff,	2006	USA	Specialist care/hospital	76 adolescents with dysmenorrhoea enrolled in a trial of CHC use, mean age 16.8	Cross-sectional study component, embedded in a randomised controlled trial
Dietary supplements for dysmenorrhoea (Review)	*Pattanittum P, Kunyanone N, Brown J, Sangkomkamhang US, Barnes J, Seyfoddin V, Marjoribanks J	2016	N/A	N/A	27 randomised controlled trials (3101 women). Most participants were students in their late teens or early twenties with primary dysmenorrhoea.	Cochrane systematic review
The levonorgestrel intrauterine system (Mirena) for the treatment of menstrual problems in adolescents with medical disorders, or physical or learning disabilities	M Pillai,a K O’Brien,a E Hill	2009	UK	Specialist care/hospital	14 adolescents with medical problems or severe learning difficulty referred to a specialist clinic treated with an IUS between 1998-2008	retrospective case review
The Effects of Local Low-Dose Heat Application on Dysmenorrhea	Potur, D.C., Kömürcü, N.,	2014	Turkey	Community/education	193 University students experiencing dysmenorrhoea, mean age 19.8-19.9	controlled prospective study, heat patch intervention group (66), control group (66), analgesia self treatment (61)
Effectiveness of the Association N-Palmitoylethanolamine and Transpolydatin in the Treatment of Primary Dysmenorrhea	Edoardo Tartaglia, Mario Armentano, Brunella Giugliano, Teresa Sena, Piero Giuliano, Castrese Loffredo, Pasquale Mastrantonio	2015	Italy	Specialist care/hospital	220 participants with primary dysmenorrhoea at a hospital clinic, mean age 19.9	Randomized placebo-controlled trial, 110 treated, 110 placebo
A comparison of two different oral contraceptives in patients with severe primary dysmenorrhoea	Gulsum Uysal, Hatice Akkaya, Fulya Cagli, Sadan Tutus, Ahter T. Tayyar	2018	Turkey	Specialist care/hospital	66 patients with primary dysmenorrhoea who wanted contraception (mean age 19.4, 19.7) and 33 healthy controls (mean age 19.03) recruited from specialist clinic	randomised controlled trial
The use oforal contraception by adolescents for contraception, menstrual cycle problems or acne	Hooff, M.A.V., Hirasing, R., Kaptein, M.M., Koppenaal, C., Voorhorst, F. and Schoemaker, J.	1998	Netherlands	Community/education	2248 participants, mean age 15.3	Questionnaire study embedded in an existing cohort study (POMP-study)
Using the Mirena intrauterine system to treat severe primary dysmenorrhoea in an adolescent	M. Williamson, Bulmer P	2010	UK	Specialist care/hospital	1 participant, age 16	case report
The Effects of a Dysmenorrhea Support Program on University Students Who Had Primary Dysmenorrhea: A Randomized Controlled Study	Busra Yilmaz, Nivin Sahin	2020	Turkey	Community/education	60 university nursing students, 29 in study group (mean age 18.9) and 31 in control group (mean age 18.7)	controlled intervention study, control group no intervention (first three months of study) then study group three month dysmenorrhoea support programme
A randomised controlled trial of oral zinc sulphate for primary dysmenorrhoea in adolescent females	Zekavat, O.R., Karimi, M.Y., Amanat, A. and Alipour, F.	2015	Iran	Specialist care/hospital	120 participants recruited in specialist clinic with primary dysmenorrhoea, 60 in intervention group (mean age 15.2) 60 in control group (mean age 14.8)	randomised double-blind, placeco-controlled trial
A randomised placebo-controlled trial to determine the effect of vitamin E in treatment of primary dysmenorrhoea	S. Ziaei, S. Faghihzadeh, F. Sohrabvand, M. Lamyian, T. Emamgholy	2001	Iran	Community/education	100 adolescents with primary dysmenorrhoea from 1 school, 50 intervention group (mean age 17), 50 in placebo group (mean age 16.9)	randomised placebo-controlled trial
A randomised controlled trial of vitamin E in the treatment of primary dysmenorrhoea	S. Ziaei, M. Zakeri, A. Kazemnejad	2015	Iran	Community/education	Two hundred and seventy-eight girls who suffered from primary dysmenorrhoea recruited from 1 school, 139 intervention (mean age=17) 139 placebo (mean age =17)	A randomised, double-blind, placebo-controlled trial.
Further evaluation of a therapeutic exercise for teen-age dysmenorrhea.	Golub LJ, Menduke H, Lang WR.	1960	USA	Community/education	141 high school students from one school, 80 taught specific excercises (Golub exercises) and 61 controls taught body-building exercises	controlled interventional study. Contrasted with a previous study evaluating a different exercise programme (Billig and Mosher) with 740 students
Attitude and response to treatment of adolescents and adults with dysmenorrhea.	Sablosky L, Glanzberg P.	1959	USA	Community/education	102 adolescents, 99 recruited from school dispensaries, 3 private patients, mean age 15	Intervention study, participants interveiwed then offered treatment woth edrisal (amphetamine, salicylic acid, phenacetin) and response to treatment was evaluated.
Dysmenorrhea and use of oral contraceptives in adolescent women attending a family planning clinic.	Robinson JC, Plichta S, Weisman CS, Nathanson CA, Ensminger M.	1992	USA	Community health: contraception clinic	308 adolescents attending a contraception clinic in 1988, mean age 16.2	Cross-sectional study, three phone interviews over 6 month period
Dydrogesterone in teenage dysmenorrhoea. A multicentre trial in general practice	Gould	1979	UK	community health: primary care health clinics	106 teenagers recruited through general practice settings	double-blind placebo controlled cross-over trial, note 106/170 completed the trial
Dysmenorrhea in adolescents and young adults: from pathophysiology to pharmacological treatments and management strategies. Expert Opinion on Pharmacotherapy	Harel	2008	USA	N/A	expert opinion	expert opinion
Clinical experience with NuvaRing® in daily practice in Switzerland: cycle control and acceptability among women of all reproductive ages.	*Merki-Feld, G.S. and Hund, M.	2007	Switzerland	Specialist care/hospital	658 women aged <22 (mean age 19.8) reported separately within a larger cohort of 2642 women.	prospective open-label multi-centre observational study
Therapeutic exercises for teen-age dysmenorrhea; a statistical comparison of the Billing and Mosher techniques in the Philadelphia School System.	LEIB J. GOLUB, WARREN R. LANG, HYMAN MENDUKE, JAMES 0. BROWN,	1958	USA	Community/education	5,324 students from 19 junior and senior high schools	cross-sectional questionnaire, to evaluate having been taught exercise regimen for dysmenorrhoea, no response rate reported
Exercise and dysmenorrhea in young teenagers: A 3-year study.	Golub LJ, Menduke H, Lang WR.	1968	USA	Community/education	302 junior school students, age not reported.	interventional study, 302 students taught exercises and followed up through junior high. Students choosing not to do the exercises were added to the control group.
One Component of an Exercise for Dysmenorrhea: Twisting with Bending.	Golub LJ, Menduke H, Lang WR.	1963	USA	Community/education	197 school students	interventional study, no control group
Acupuncture for dysmenorrhoea (Review)	Smith CA, Armour M, Zhu X, Li X, Lu ZY, Song J	2016	N/A	N/A	42 trials of acupuncture and acupressure compared to a control (sham/placebo, medication, Chinese herbs, no treatment or usual care) in a total of 4640 women of reproductive age with period pain. At least 2 included studies focussed on adolescence	Cochrane systematic review
Acupuncture for primary dysmenorrhoea: a systematic review	S-H Cho, E-W Hwang	2009	N/A	N/A	27 studies, including 2960 subjects. At least 8 focussed on adolescence (age range or mean age in range 10-19)	systematic review
The ef?cacy and safety of acupuncture in women with primary dysmenorrhea	Hye Lin Woo, KMDa, Hae Ri Ji, KMDe, Yeon Kyoung Pak, KMDe, Hojung Leec, Su Jeong Heo, KMD, PhDd, Jin Moo Lee, KMD, PhDb, Kyoung Sun Park	2018	N/A	N/A	60 studies including 3171 women. At least 8 focussed on adolescence (mean age)	systematic review
Some physiotherapy treatments may relieve menstrual pain in women with primary dysmenorrhoea: a systematic review	Kannan, Claydon	2014	N/A	N/A	11 studies including 793 participants, at least 3 focussed on adolescents	Systematic review
QUALITATIVE
“Tomorrow, I’ll Be Fine”: Impacts and coping mechanisms in adolescents and young adults with primary dysmenorrhoea	Katherine Allyn, Subhadra Evans, Laura C. Seidman, Laura A. Payne	2020	USA	specialist care cohort	39 adolescents and young people (aged 16-24) recruited from within a larger study exploring pain in adolescents and young adults	qualitative interview thematic analysis study
The experience of dysmenorrhoea among Ghanaian senior high and university students: pain characteristics and effects	Lydia Aziato, Florence Dedey, Joe Nat A Clegg-Lamptey	2014	Ghana	Community/education	16 participants: 8 high school students aged 16-18, 8 University students (aged 22-38). Findings reported within these groups	qualitative interview descriptive phenomenology study
Dysmenorrhea Management and Coping among Students in Ghana: A Qualitative Exploration	Lydia Aziato, Florence Dedey, Joe Nat A Clegg-Lamptey	2015	Ghana	Community/education	16 participants: 8 high school students aged 16-18, 8 University students (aged 22-38). Findings reported within these groups	qualitative interview descriptive phenomenology study
Menstrual and menarche experience among pubescent female students in Taiwan: implications for health education and promotion practice	Yu-Ting Chang, Yueh-Chih Chen, Mark Hayter and Mei-Ling Lin	2008	Taiwan	Community/education	20 adolescents from one elementary school, aged 10-12	qualitative focus group study
The Self-Care Strategies of Girls with Primary Dysmenorrhea: A Focus Group Study in Taiwan	Chung-Hey Chen , Yin-Hui Lin , Margaret McLean Heitkemper, Kun-Ming Wu	2006	Taiwan	Community/education	23 female adolescents with primary dysmenorrhea recruited through University adverts	qualitative focus group study
Unmet Needs and Experiences of Adolescent Girls with Heavy Menstrual Bleeding and Dysmenorrhea: A Qualitative Study	Anna D. Li, Emily K. Bellis, Jane E. Girling, Yasmin L. Jayasinghe, Sonia R. Grover, Jennifer L. Marino, Michelle Peate	2019	Australia	Specialist care/hospital	30 Adolescent girls (12-18 years; mean age, 14.8) presenting with heavy menstrual bleeding and/or dysmenorrhea to a specialist adolescent gynaecology clinic. 21/30 with dysmenorrhoea	qualitative interview thematic analysis study
‘Flower of the body’: menstrual experiences and needs of young adolescent women with cerebral palsy in Bangladesh, and their mothers providing menstrual support	Power, R., Wiley, K., Muhit, M., Heanoy, E., Karim, T., Badawi, N. and Khandaker, G.,.	2020	Bangledesh	community	12 adolescents with cerebral palsy (aged 10-18) and 33 female caregivers	qualitative focus group study
Self-Care Strategies among Chinese Adolescent Girls with Dysmenorrhea: A Qualitative Study	Cho Lee Wong, Wan Yim Ip, LaiWah Lam	2016	China	Community	28 adolescents with dysmenorrhoea recruited from within a larger study on dysmenorrhoea prevalence, mean age 15.3	qualitative interview study
Premenstrual Syndrome and Dysmenorrhea: Urban-Rural and Multiethnic Differences in Perception, Impacts, and Treatment Seeking	Li Ping Wong	2011	Malaysia	Community/education	172 adolescent girls recruited from 11 public schools, aged 13-19.	qualitative focus group study
Secondary Dysmenorrhoea
Childhood and developmental anomalies
New cases of accessory and cavitated uterine masses (ACUM): a signi?cant cause of severe dysmenorrhea and recurrent pelvic pain in young women	P. Acien, A. Bataller, F. Fernandez, M.I. Acien, J.M. Rodr?guez1, M.J. Mayol	2012	Spain	Specialist care/hospital	4 cases of ACUM presenting to a single hospital Jan to July 2011, ages 18,19, 20,36 reported separately	retrospective case review
Dysmenorrhea due to a rare müllerian anomaly	Agarwal, Das, Singh	2011	India	Specialist care/hospital	1 patient, aged 18	case report
Hematometra in an unattached rudimentary uterine horn and ipsilateral renal agenesis	Juan Balasch, Sergio Martinez-Roman, Juan A. Vanrell	1994	Spain	Specialist care/hospital	1 patient, aged 13	case report
Accessory and Cavitated Uterine Mass with Functional Endometrium in an Adolescent: Diagnosis and Laparoscopic Excision Technique	Mohamed A. Bedaiwy, Drisana N. Henry, Sonia Elguero, Stephanie Pickett, Marjorie Green?eld	2013	USA	Specialist care/hospital	1 patient, aged 16	case report
A case of unilateral dysmenorrhea	Tulon Borah, Ananya Das, Subrat Panda, Santa Singh	2010	india	Specialist care/hospital	1 patient, aged 18	case report
Juvenile cystic adenomyoma	Maryjo Marques Branquinho, Andreia Leitão Marques, Helena Barros Leite, Isabel Santos Silva	2012	Portugal	Specialist care/hospital	1 patient, aged 17	case report
uterine cystic adenomyosis a disease of younger women	Brosens, I., Gordts, S., Habiba, M. and Benagiano, G.	2015	N/A	N/A	review includes case reports from 21 adolescents	systematic review
Unique Case of Imperforate Hymen	Coppola	2016	Ghana	Specialist care/hospital	1 patient, adolescent, exact age unknown	case report
Hematometra in Postmenarchal Adolescent Girls: A Report of Two Cases	Vatsla Dadhwal Suneeta Mittal Sunesh Kumar Abhijeet Barua	2000	India	Specialist care/hospital	2 patients, 1 aged 12, 1 aged 15	case report
Complete duplication of the uterus and cervix with a unilaterally imperforate vagina.	Eisenberg E, Farber M, Mitchell Jr GW, Turksoy RN, Rule AH.	1982	USA	Specialist care/hospital	3 patients, 1 aged 18, one aged 13 and one aged 20	case report
Misdiagnosed Roberts Uterus Leading to Surgical Misadventures	John, S.K., Prabhu, P.S., Virmani, S., Kumar, V. and Thotan, S.P.	2017	India	Specialist care/hospital	1 patient, aged 16	case report
Obstructive Mullerian Anomalies in Menstruating Adolescent Girls: A Report of 22 Cases	Kapczuk, K., Friebe, Z., Iwaniec, K. and K?dzia, W.	2018	Poland	Specialist care/hospital	Twenty-two patients who underwent surgical repair of obstructive genital anomaly at one hospital between 2009 and 2016, age range between 11.4 and 18.2 (median, 13.1) years, between 2 and 74 (median 7.5) months after menarche.	case series
Uterus-like mass in the left broad ligament misdiagnosed as a malformation of the uterus: A case report of a rare condition and review of the literature	Yuan-Jiao Liang, Qun Hao, Yuan-Zhe Wu, Bo Wu	2010	China	Specialist care/hospital	1 patient, aged 17	case report
Diagnosis and laparoscopic management of a rudimentary uterine horn in a teenage girl, presenting with haematometra and severe endometriosis: Our experience and review of literature	Spiros A. Liatsikos, Panagiotis Tsikouras, Vasileios Souftas, Alexandros Ammari, Panagiotis Prassopoulos, Georgios Maroulis & Vasileios Liberis	2010	Greece	Specialist care/hospital	1 patient, aged 15	case report
Dysmenorrhea in uterus unicornis with rudimentary uterine cavity. Obstetrics & Gynecology. 1979 Jan 1;53(1):134-7.	McRae, Kim	1979	USA	Specialist care/hospital	2 patients, 1 aged 15 and 1 aged 17	case report
Severe Dysmenorrhea Due to Obstructive Anomaly	Quint, Mulchahey,	2002	USA	Specialist care/hospital	1 patient, aged 13	case report
Uterine Asymmetry and Dysmenorrhea in a Young Woman	Dipti Nadkarni, Rachel F. Spitzer, Sari Kives, Terence Colgan, Masoom A. Haider, Lisa Allen	2008	Canada	Specialist care/hospital	1 patient aged 18	case report
Herlyn-Werner-Wunderlich syndrome presenting with dysmenorrhea: a case report	Dilruba Sharmen Nishu, Monir Uddin, Khadija Akter, Shameema Akter, Monira Sarmin, Sartaj Begum	2019	Balngledesh	Specialist care/hospital	1 patient, aged 15	case report
Unicornuate uterus with a rudimentary non-communicating cavitary horn in association with VACTERL association: case report	Rawan A. Obeidat, Abdelwahab J. Aleshawi, Nour A. Tashtush, Haya Alsarawi	2019	Jordan	Specialist care/hospital	1 patient aged 17	case report
Successful laparoscopic surgery of accessory cavitated uterine mass in young women with severe dysmenorrhea	Joon Cheol Park, Kim	2020	Korea	Specialist care/hospital	2 patients, 1 aged 14, 1 aged 25	case report
Accessory Cavitated Uterine Mass: A Rare Cause of Severe Dysmenorrhea in Young Women	P. G. Paul, Gaurav Chopade, Tanuka Das, N. Dhivya, Saurabh Patil, Manju Thomas	2015	India	Specialist care/hospital	3 patients, aged 17, 19, and 25 years old	case report
Endoscopic management of a case of 'complete septate uterus with unilateral haematometra	Antonio Perino, Nicola Chianchiano, Carmelina Simonaro, Ettore Cittadini	1995	Italy	Specialist care/hospital	1 patient aged 13	case report
Noncommunicating accessory uterine cavity	Potter, Schenken	1998	USA	Specialist care/hospital	1 patient aged 15	case report
An Unusual Cause of Adolescent Dysmenorrhea	Ginny L. Ryan, Alan Stolpen, Bradley J. Van Voorhis	2006	USA	Specialist care/hospital	1 patient aged 14	case report
Accessory Cavitated Uterine Mass: An Emerging Differential Diagnosis of Dysmenorrhea in Adolescents	Nitin Shah, Aditi Joshi, Shrikant Bansode, Vaishali Bansode	2020	India	Specialist care/hospital	1 patient, aged 14	case report
Laparoscopic management of juvenile cystic adenomyoma of the uterus: Report of two cases and review of the literature	Akihiro Takeda, Kotaro Sakai, Takashi Mitsui, Hiromi Nakamura	2006	Japan	Specialist care/hospital	2 patients, both age 20, symptom onset in adolescence	case report
Juvenile Adenomyotic Cyst of the Corpus Uteri with Dysmenorrhea	Tamura, M., Fukaya, T., Takaya, R., Ip, C.W. and Yajima, A.	1996	Japan	Specialist care/hospital	1 patient, aged 16	case report
Clinical characteristics of 70 patients with Herlyn–Werner–Wunderlich syndrome	Jiali Tong, Lan Zhu , Jinghe Lang	2013	China	Specialist care/hospital	70 patients presenting to 1 hospital with Herlyn-Werner-Wunderlich syndrome between 1995 and 2010. mean age at symptom onset =17, mean age at diagnosis 21.4, mean age for diagnosis with complete obstruction =13 and mean age with incomplete obstruction =24	retrospective case series
Diagnostic challenges of hemihematocolpos and dysmenorrhea in adolescents: obstructed hemivagina, didelphys or bicornuate uterus and renal aplasia is a rare female genital malformation	Irini Tzialidou-Palermo, Constantin S. von Kaisenberg, Guillermo-Jose Garcia-Rocha, Hans-Walter Schloesser, Ina Baehr, Cordula Schippert	2012	Germany	Specialist care/hospital	24 patients: 13 study group patients with double/bicornuate uterus, blind hemivagina and hematocolpos (mean age at diagnosis 19.8), and 11 in control group patients with uterine malformation and complete vertical vaginal septum (mean age at diagnosis 26)	retrospective case/control series
Identification of Juvenile Cystic Adenomyoma Using High-Resolution Imaging	Annemieke Wilcox, Megan Schmidt, Danielle Luciano	2020	USA	Specialist care/hospital	2 patients, both aged 18	case report
Secondary dysmenorrhea due to a rudimentary, non-communicating functional uterine horn	Ewa Wo?niakowska, Anna St?pniak, Piotr Czuczwar, Pawe? Milart, Tomasz Paszkowski	2017	Poland	Specialist care/hospital	1 patient, aged 17	case report
uterus duplex with a unilaterally impeorforate vagina diagnosis and treatment	Deutsch, M., Beck, D., Paldi, E. and Brandes, J.M.,	1985	Israel	Specialist care/hospital	2 patients, 1 aged 11, 1 aged 13	case report
The unicornuate uterus with an occult adenomyotic rudimentary horn.	Frontino G, Bianchi S, Ciappina N, Restelli E, Borruto F, Fedele L.	2009	Italy	Specialist care/hospital	2 patients, 1 aged 11, 1 aged 16	case report
Uterus didelphys with unilateral hematocolpos, ipsilateral renal agenesis and menses. A case report and literature review.	Morgan MA Thurnau	1987		Specialist care/hospital	1 patient aged 13	case report
Laparoscopic Strassman metroplasty in a postmenarcheal adolescent girl with Herlyn-Werner-Wunderlich mullerian anomaly variant, obstructed noncommunicating didelphic uterus without gartner duct pseudocyst.	Nabeshima, Hiroshi, Mitsuo Nishimoto, Naomi Shiga, Hiroki Utsunomiya, Nobuo Yaegashi	2013	Japan	Specialist care/hospital	1 patient, aged 12	case report
ENDOMETRIOSIS
Endometriosis is an important cause of pelvic pain in adolescence	Andres, M.D.P., Podgaec, S., Carreiro, K.B. and Baracat, E.C.	2014	Brazil	Specialist care/hospital	21 adolescents diagnosed at surgery with endometriosis in 1 hospital between 2008-2013	retrospective case review
Progress in the diagnosis and management of adolescent endometriosis: an opinion	Benagiano, G., Guo, S.W., Puttemans, P., Gordts, S. and Brosens, I.,	2017	Italy	N/A	expert opinion/review	expert opinion/review
Symptomatic Endometriosis in Teen-agers A Reappraisal	Bullock, Massey, Campbell	1974	USA	Specialist care/hospital	4 adolescent cases presented from a series of 9 with endometriosis (from 18 adolescents having a laparoscopy for dysmenorrhoea not responding to initial medical therapy), aged 17-19	retrospective case series
Endometriosis education in schools: A New Zealand model examining the impact of an education program in schools on early recognition of symptoms suggesting endometriosis	Deborah Bush, Emily Brick, Michael C East, Neil Johnson	2017	New Zealand	Community/education	2643 student responses (programme delivered to 5337 students, 3732 asked to complete an evaluation)	Audit data from schools and audit data from a private endometriosis and pelvic pain coaching clinic
Markers of Adult Endometriosis Detectable in Adolescence	Chapron, C., Borghese, B., Streuli, I. and de Ziegler, D.,	2011	France	specialist care cohort	410 adult women with endometriosis, review of previous COC use for primary dysmenorrhoea	retrospective case series, reported within a literature review.
Is primary dysmenorrhea a precursor of future endometriosis development?	Sara Clemenza, Silvia Vannuccini, Tommaso Capezzuoli, Chiara Immacolata Meleca, Francesca Pampaloni, Felice Petraglia	2021	Italy	N/A	expert opinion/review	review
The Epidemiology of Endometriosis	Cramer, Missmer	2002	USA	N/A	expert opinion/review	expert opinion/review
Clinical Characteristics of Adolescent Endometriosis	Davis, G.D., Thillet, E. and Lindemann.	1993	USA	Specialist care/hospital	36 adolescents undergoing surgical treatment for endometriosis at one specialist hospital	retrospective case series
A focus on the distinctions and current evidence of endometriosis in adolescents	Vincenzo de Sanctis, Michail Matalliotakis, Ashraf T. Soliman, Heba Elsefdy, Salvatore Di Maio, Bernadette Fiscina	2018	Italy	N/A	expert opinion/review	expert opinion
Spectrum of symptoms in women diagnosed with endometriosis during adolescence vs adulthood	Amy D. DiVasta, Allison F. Vitonis, Marc R. Laufer, Stacey A. Missmer,	2018	USA	specialist care cohort	402 participants, 295 diagnosed as adolescents defined as diagnosis aged 18 or under (mean age at enrollment =17) and 107 diagnosed as adults (defined as older than 18) (mean age at enrollment 24)	cross-sectional study conducted within a longitudinal cohort study (The Women’s Health Study: From Adolescence to Adulthood.)
Endometriosis in Adolescents	Erica C. Dun, Kimberly A. Kho, Vadim V. Morozov, Susan Kearney, Jonathan L. Zurawin, Ceana H. Nezhat	2015	USA	Specialist care/hospital	25 females with endometriosis diagnosed during laparoscopy for pelvic pain between 2001 and 2009 followed up for 1 year post surgery. Mean age at surgery=17.2	retrospective case series
The Prevalence of Endometriosis in Adolescents with Pelvic Pain: A Systematic Review	Martin Hirsch, Rima Dhillon-Smith, Alfred S. Cutner, Magnus Yap, Sarah M. Creighton	2020	SR	N/A	19 studies including 1243 symptomatic adolescents.	systematic review
Adenomyotic Cyst in an Adolescent Girl	Mai-Lan Ho, Valerie Ratts, Diane Merritt	2009	USA	Specialist care/hospital	1 patient, aged 16	case report
Adenomyosis in the Adolescent Population: A Case Report and Review of the Literature	S. Paul Itam II, Leslie Ayensu-Coker, Judith Sanchez, Robert K. Zurawin, Jennifer E. Dietrich,	2009	USA	Specialist care/hospital	2 patients, 1 aged 16 and 1 aged 17	case report
Prevalence of endometriosis diagnosed by laparoscopy in adolescents with dysmenorrhea or chronic pelvic pain: a systematic review	E.B. Janssen, A.C.M. Rijkers, K. Hoppenbrouwers, C. Meuleman, T.M. D’Hooghe	2013	SR	N/A	15 studies including 880 adolescent girls	Systematic review
Adolescence and endometriosis: symptoms, ultrasound signs and early diagnosis	Francesco G. Martire, Lucia Lazzeri, M.D., Francesca Conway, Terry Siciliano, Adalgisa Pietropolli, Emilio Piccione, Eugenio Solima, Gabriele Centini, Errico Zupi, Caterina Exacoustos	2020	Italy	Specialist care/hospital	270 adolescents referred to one specialist hospital department for a pelvic ultrasound scan between 2014-2019, mean age 18	Case series, 270/322 consecutive patients were eligible and consented to participate
Endometriosis in Adolescent and Young Girls: Report on a Series of 55 Cases	Michail Matalliotakis, George N. Goulielmos, Charoula Matalliotaki, Alexandra Trivli, Ioannis Matalliotakis, Aydin Arici	2017	Greece	Specialist care/hospital	55 adolescents diagnosed with endometriosis, mean age 18.3	retrospective case review in 2 hospitals, adolescents identified from a total case series of 900 endometriosis cases.
Prevalence of endometriosis among adolescent school girls with severe dysmenorrhea: A cross sectional prospective study	Ahmed Ragab, Maher Shams, Ahmed Badawy, Mohamed Alkhatim Alsammani	2015	Egypt	Community education recruitment, specialist care study	654 adolescents included, mean age 15.2. 320 complained of dysmenorrhoea, and 220 adolescents did not respond to first line therapy and were further investigated.	Cross-sectional prospective study: adolescents interviewed via questionnaire, and those with symptoms suggesting endometriosis had a CA-125 test and abdominal ultrasound. If ultrasound positive, offered laparoscopy (34 agreed, 22 declined). 27/34 laparoscopies confirmed endometriosis. Of the 22 who declined laparoscopy, 22 had MRI and 7 of these were suspicious for endometriosis
Adolescent endometriosis in the Waikato region of New Zealand – A comparative cohort study with a mean follow-up time of 2.6 years	Jose D Roman	2010	New Zealand	Specialist care/hospital	163 patients treated with endometriosis at one centre between 2003-2009, 20 adolescents and 143 adult patients.	comparative cohort study
Endometriosis in teenagers	Saridogan	2015	SR	N/A	expert opinion/review	expert opinion/review
Adolescent Endometriosis: An Update	Jessica Y. Shim, Marc R. Laufer	2019	USA	N/A	expert opinion/review	expert opinion/review
Clinical Characteristics and Postoperative Symptoms of 85 Adolescents with Endometriosis	Xiao-Chen Song, Xin Yu, Min Luo, QiYuMD, Lan Zhu	2020	China	specialist care/hospital	85 adolescents with surgically confirmed endometriosis from 1 tertiary care centre between 2008-2018	retrospective cohort study
High Rate of Endometriosis Recurrence in Young Women	Iacopo Tandoi, Edgardo Somigliana, Jennifer Riparini, Stefania Ronzoni, Paola Vigano, Massimo Candiani	2011	Italy	specialist care cohort	57 women with surgically confirmed endometriosis and five years of follow up data from a series in one specialist centre, mean age at diagnosis 19	retrospective cohort study
Adolescent endometriosis	Templeman	2012	USA	N/A	expert opinion/review	expert opinion/review
Dysmenorrhea and Endometriosis in Young Women	Harada	2012	Japan	N/A	expert opinion	expert opinion
Reproductive disorders associated with pelvic pain.	Bannerjee and Laufer	1998	USA	Specialist care/hospital	case series of 282 adolescents who had a laporoscopy at a specialist hospital for chronic pelvic pain between 1974-1983	retrospective cohort studies reported, expert opinion and review.
Dysmenorrhea and Endometriosis: Diagnosis and Management in Adolescents.	Hewitt	2020		N/A	expert opinion	expert opinion
Endometriosis in young girls.	Motashaw	1987	India	N/A	expert opinion	expert opinion
Teen-age endometriosis	Schifrin, Erez, Moore	1973	USA	Specialist care/hospital	15 adolescent patients with surgically confirmed endometriosis treated at one hospital between 1937 and 1966.	retrospective case review
Endometriosis in adolescents: a systematic review.	**Yeung Jr P, Gupta S, Gieg S.	2017	SR	N/A	24 studies including 1148 adolescents with laparoscopically proven endometriosis.	systematic review
Dysmenorrhea, Endometriosis and Chronic Pelvic Pain in Adolescents	Sachedina, Todd	2019	Australia	N/A	expert opinion	expert opinion/review
How do adolescent girls and boys perceive symptoms suggestive of endometriosis among their peers? Findings from focus group discussions in New York City.	Gupta J, Cardoso LF, Harris CS, Dance AD, Seckin T, Baker N, Ferguson YO.	2018	USA	Community/education	54 adolescents aged 14-18	qualitative focus group study
ESHRE guideline: endometriosis.	***Becker CM, Bokor A, Heikinheimo O, Vermeulen N.	2022	N/A	N/A		systematic review/guideline
