# Supplementary material for: What is known about adolescent dysmenorrhoea in (and for) community health settings?
Source: Front Reprod Health. 2024 Jul 23;6:1394978. doi: 10.3389/frph.2024.1394978 (PMC11300274; doi:10.3389/frph.2024.1394978)
Supplement: Supplementary file 4 [file Table4.xlsx]

## Sheet: Sheet1
Appendix D: Table 6 references, reporting study inclusion approaches for studies including evidence about primary dysmenorrhoea.
Title	authors	year	setting/country	population	Approach	How PD ascertained
Attitude and response to treatment of adolescents and adults with dysmenorrhea.	Sablosky L, Glanzberg P.	1959	USA	102 adolescents, 99 recruited from school dispensaries, 3 private patients, mean age 15	Intervention study, participants interveiwed then offered treatment woth edrisal (amphetamine, salicylic acid, phenacetin) and response to treatment was evaluated.	3 private patients examined, no detail reported for other 99
Epidemiology of dysmenorrhoea among adolescent students in Mansoura, Egypt	A-H. El-Gilany, K. Badawi, S. El-Fedawy	2005	Egypt	664 high school students from government schools, mean age 15	cross-sectional study, 95.7% response rate	assumption PD because of participant age
Primary dysmenorrhea: prevalence in adolescent population of Tbilisi, Georgia and risk factors	Tinatin Gagua, Besarion Tkeshelashvili, David Gagua	2012	Georgia	Cross sectional study 2561 adolescents recruited in schools. Embedded case control study of 431 students (148 no dysmneonorrhoea mean age 15.55, 276 with dysmenorrhoea, mean age 16.03)	cross sectional study: 2561/2890 agreed to participate. Nested case-control study	History, examination and pelvic ultrasound scan
Using the Mirena® intrauterine system to treat severe primary dysmenorrhoea in an adolescent	M. Williamson, Bulmer P	2010	UK	1 participant, age 16	case report	Laporoscopy
Dydrogesterone in teenage dysmenorrhoea. A multicentre trial in general practice	Gould	1979	Ireland	106 teenagers recruited through general practice settings	double-blind placebo controlled cross-over trial, note 106/170 completed the trial	medical examination
A randomised placebo-controlled trial to determine the effect of vitamin E in treatment of primary dysmenorrhoea	S. Ziaei, S. Faghihzadeh, F. Sohrabvand, M. Lamyian, T. Emamgholy	2001	Iran	100 adolescents with primary dysmenorrhoea from 1 school, 50 intervention group (mean age 17), 50 in placebo group (mean age 16.9)	randomised placebo-controlled trial	medical history
Calcium Blockade as a Rapid Pharmacological Test to Evaluate Primary Dysmenorrhea	Ulmsten	1985	Sweden	12 adolescents with severe dysmenorrheoa recruited from a specialist hospital clinic, mean age 16	uncontrolled interventional study	Medical history and examination
Treatment of Primary Dysmenorrhea with Mef enamic Acid	Kintis, Coutifaris	1980	Greece	35 participants aged 16-23	placebo-controlled cross-over trial	Medical history and examination
Mean Platelet Volume, a Novel Biomarker in Adolescents with Severe Primary Dysmenorrhea	Suna Kabil Kucur, Ali Seven, Kadriye Beril Yuksel, Halime Sencan, Ilay Gozukara, Nadi Keskin	2016	Turkey	67 patients diagnosed with primary dysmenorrhoea (mean age 18.7) and 37 healthy adolescents with regular menstrual cycles (mean age 19.1)	cross-sectional observational study: blood tests, visual analogue pain score.	Medical history and examination
Primary Dysmenorrhea Relationship to Personality and Attitudes in Adolescent Females	Lawlor, Davis	1981	USA	122 adolescents recruited from all females attending an adolescent Clinic from March to June, 1978, for any complaint. aged 12-21	cross-sectional study, 127 participated, 122 completed all components	Medical history and examination
Stressful Parental-Bonding Exaggerates the Functional and Emotional Disturbances of Primary Dysmenorrhea	Xu, K., Chen, L., Fu, L., Xu, S., Fan, H., Gao, Q., Xu, Y. and Wang, W.	2015	China	161 participants (50 with primary dysmenorrhoea mean age 20.1, 111 healthy volunteers (mean age 20)	Cross-sectional questionnaire study	Medical history, examination and pelvic ultrasound scan
Effectiveness of the Association N-Palmitoylethanolamine and Transpolydatin in the Treatment of Primary Dysmenorrhea	Edoardo Tartaglia, Mario Armentano, Brunella Giugliano, Teresa Sena, Piero Giuliano, Castrese Loffredo, Pasquale Mastrantonio	2015	Italy	220 participants with primary dysmenorrhoea at a hospital clinic, mean age 19.9	Randomized placebo-controlled trial, 110 treated, 110 placebo	Medical history, examination and pelvic ultrasound scan and CRP and CA 125 markers
Primary Dysmenorrhea in Adolescents~ Prevalence, Impact and Recent Knowledge	Vincenzo De Sanctis, Ashraf Soliman, Sergio Bernasconi, Luigi Bianchin, Gianni Bona, Mauro Bozzola, Fabio Buzi Carlo De Sanctis, Giorgio Tonini, Franco Rigon, Egle Perissinotto	2015	Italy	N/A	expert opinion/review	N/A
Primary dysmenorrhea~ assessment and management update	Durain	2004	review	NA	expert opinion/review	N/A
Primary dysmenorreah-leading problem of adolescent gynecology (review)	Gagua	2012	review	NA	expert opinion/review	N/A
dysmenorrhoea	tyndall	1971	UK	N/A	expert opinion/review	N/A
Primary Dysmenorrhea in Adolescent Girls and Treatment with Oral Contraceptives	Davis, Westhoff	2001	N/A	systematic review		N/A
Beta2-adrenoceptor agonists for dysmenorrhoea	Fedorowicz Z, Nasser M, Jagannath VA, Beaman JH, Ejaz K, van Zuuren EJ	2012	N/A	187 participants aged 15-40	Cochrane review	systematic review
The efﬁcacy and safety of acupuncture in women with primary dysmenorrhea	Hye Lin Woo, KMDa, Hae Ri Ji, KMDe, Yeon Kyoung Pak, KMDe, Hojung Leec, Su Jeong Heo, KMD, PhDd, Jin Moo Lee, KMD, PhDb, Kyoung Sun Park	2018	N/A	60 studies including 3171 women. At least 8 focussed on adolescence (mean age)	systematic review	systematic review
Acupuncture for primary dysmenorrhoea: a systematic review	S-H Cho, E-W Hwang	2009	N/A	27 studies, including 2960 subjects. At least 8 focussed on adolescence (age range or mean age in range 10-19)	systematic review	systematic review
Chinese herbal medicine for primary dysmenorrhoea (Review)	Zhu X, Proctor M, Bensoussan A, Wu E, Smith CA	2010	N/A	Thirty-nine studies including 3475. at least 38 studies potentially included adolescents of which 4 focussed on adolescents	Cochrane review	systematic review
Some physiotherapy treatments may relieve menstrual pain in women with primary dysmenorrhea: a systematic review	Kannan, Claydon	2014	SR	793 women with primary dysmenorrhea. 11 trials. 3 trials included adolescents.		systematic review
Treatment of primary dysmenorrhea	Lundstrom V, af Geijerstam G	1983	Sweden	expert opinion/review	expert opinion/review	N/A
DYSMENORRHEA IN AND NEAR PUBERTY	Schauffler	1967	USA	N/A	expert opinion/review	N/A
Diagnosis and Management of Primary Dysmenorrhea	Kho and Sheilds	2020	USA	expert opinion/review	expert opinion/review	N/A
Acupuncture for dysmenorrhoea (Review)	Smith CA, Armour M, Zhu X, Li X, Lu ZY, Song J	2016	N/A	42 trials of acupuncture and acupressure compared to a control (sham/placebo, medication, Chinese herbs, no treatment or usual care) in a total of 4640 women of reproductive age with period pain. At least 2 included studies focussed on adolescence	Cochrane review	N/A
Prevalence and impact ofprimary dysmenorrhea among Mexican high school students	Mario I. Ortiz, Eduardo Rangel-Flores, Lourdes C. Carrillo-Alarcón, Humberto A. Veras-Godoy	2009	Mexico	CS study 1152 secondary school students, man age =18.2	cross-sectional questionnaire study, response rate not reported	not reported
The Incidence of Primary Dysmenorrhea in Teenagers	Lars Svanberg, Ulf Ulmsten	1981	Sweden	CS study school students, N=502, mean age =15	cross-sectional questionnaire study, no response rate reported	not reported
Primary Dysmenorrhea in Young Western Australian Women: Prevalence, Impact, and Knowledge of Treatment	Hillen TI, Grbavac SL, Johnston PJ, Straton JA, Keogh JM.	1999	Australia	388 school students from 3 schools questionnaire in school time, age 15-17	cross-sectional questionnaire study, completed in school, response rate 388/389 (384 post-menarchal)	not reported
Management of Primary Dysmenorrhea by School Adolescents in ILE-IFE, Nigeria	Adesola A. Ogunfowokan, Oluwayemisi A. Babatunde	2010	Nigeria	150 adolescents from three single sex schools aged 10-20	cross-sectional questionnaire study, response rate 150/1091 reported primary dysmenorrhoea = 1.25%	not reported
curative treatment for primary (spasmodic) dysmenorrhoea	Gokhale	1996	India	556 school students from 14 institutions with moderate or severe dysmenorrhoea, 98.5% aged 19 and under	randomised double-blind cross over trial	not reported
Primary dysmenorrhea, educational performance, and cognitive and affective variables in adolescent schoolgirls.	Fontana, D. and Rees, V.	1982	UK	102 adolescent girls from one school, from review of school nurse records 51 with primary dysmenorrhoea and 51 without, mean age 51.5	retrospective record review and audit	not reported
The Association Between Somatization and Perceived Ability: Roles in Dysmenorrhea Among Israeli Arab Adolescents	Goldstein-Ferber, Granot	2005	Israel	160 nonmarried Israeli Arab adolescents from high school grade 10 and 11, from three subgroups: Muslims (50), Christians (50), and Druze (60). Mean age 15.7	cross-sectional questionnaire study, no response rate reported	not reported
The experience of dysmenorrhea and its relationship to personality variables	Holmlund	1990	Sweden	503 girls in 8th grade in 1973 in one city were evaluated with questionnaires and followed up 10 years later. Then 357/503 were contactable and responded (73%)	longitudinal questionnaire study	not reported
Relationship between anxiety and knowledge levels about primary dysmenorrhea with prevention of illness in adolescents Bosar Maligas district, Simalungun district. Enfermeria Clinica. 2020;30:147-50.	Sinaga TR, Damanik E, Sitorus MEJ	2020	Indonesia	76 school students, mean age 17	cross-sectional response rate, no response rate reported	not reported
Premenstrual symptoms and dysmenorrhea in relation to emotional distress factors in adolescents	E. W. Freeman, K. Rickels & S. J. Sondheimer	1993	USA	165 black secondary school students using contraception recruited from a specialist gynaecology clinic, study embedded in a cohort who completed a longitudinal study of pregnancy, ages 15-19 years.	cross-sectional questionnaire study, no response rate reported	not reported
Effect of Yoga on Serum Homocysteine and Nitric Oxide Levels in Adolescent Women With and Without Dysmenorrhea	Li-Wei Chien, Hui-Chi Chang, Chi-Feng Liu	2013	Taiwan	60 college students. 30 with primary dysmenorrhoea (mean age 17.2), 30 healthy controls (mean age 17.6)	prospective controlled intervention study, questionnaires, blood samples. Intervention 8 week yoga programme	pelvic ultrasound scan, Ca-125 marker
High dose vitamin D supplementation can improve menstrual problems, dysmenorrhea and premenstrual syndrome in adolescents	Afsane Bahrami, Amir Avan, Hamid Reza Sadeghnia, Habibollah Esmaeili , Maryam Tayefi, Faezeh Ghasemi, Fatemeh Nejati salehkhani, Mahla Arabpour-Dahoue, Azam Rastegar, Gordon A. Ferns, Hamidreza Bahrami-Taghanaki, Majid Ghayour-Mobarhan	2018	Iran	897 adolescents recruited from two cities, mean age 14.7	prospective single-arm interventional study, one treatment group, no control group	self report
A randomised controlled trial of exercise and hot water bottle in the management of dysmenorrhoea in school girls of Chandigarh, India.	Chaudhuri, A., Singh, A. and Dhaliwal, L.,	2013	India	128 school students recruited from 2 schools, median age 14	cross-sectional questionnaire study to establish prevalence, Randomised-trial: 128 dysmenorrhoiec patients, randomised to two groups: hot water bottles or exercises	self report
Differential Response by Adolescents Sodium Therapy for Spasmodic and Congestive Dysmenorrhea	Jay, M.S., Durant, R.H., Shoffitt, T. and Linder, C.W.	1986	USA	45 adolescents recruited from adolescents seen at a specialist adolescent clinic with primary dysmenorrhoea, aged 12-18	blinded randomised controlled trial: 5 groups with different naproxen regimens, 3 of which included placebo, none placebo alone	self report
Clinical Evaluation of a New Model of a Transcutaneous Electrical Nerve Stimulation Device for the Management of Primary Dysmenorrhea	Boris Kaplana David Rabinersona Samuel Lurieb Yoav Peleda Moshe Royburta Alexander Neria	1997	Israel	102 adolescents with primary dysmenorrhoea recruited by ambulatory gynaecology clinics affiliated with one centre, mean age 18.2	Intervention study, non-blinded, no control group	self report
Self-treatment Patterns Among Adolescent Girls with Dysmenorrhea	Katharine O’Connell, Anne Rachel Davis, Carolyn Westhoff,	2006	USA	76 adolescents with dysmenorrhoea enrolled in a trial of CHC use, mean age 16.8	Cross-sectional study component, embedded in a randomised controlled trial	self report
Menstrual Pain Intensity, Coping, and Disability: The Role of Pain Catastrophizing	Trudi M. Walsh, Leeanne LeBlanc, Patrick J. McGrath	2003	Canada	Ninety-three undergraduate women, mean age 19.1	cross-sectional study, questionnaires and pain diary, 93/104 volunteers eligible and completed the study	self report
Prevalence of dysmenorrhea and predictors of its pain intensity among Palestinian female university students	Heba A. Abu Helwa, Areen A. Mitaeb, Suha Al-Hamshri, Waleed M. Sweileh	2018	Palestine	956 university students, average age 19.7.	cross-sectional survey, 80% response rate, randomly distributed	self report
Prevalence and Impact of Dysmenorrhoea among Omani High School Students	Rahma Al-Kindi, Anbarin Al-Bulushi	2011	Oman	404 secondary school students from two randomly selected high schools, mean age 17.5	Cross-sectional study, no response rate reported.	self report
Prevalence of primary dysmenorrhea, its intensity, impact and associated factors among female students’ at Gondar town preparatory school, Northwest Ethiopia	Abere Woretaw Azagew, Destaye Guadie Kassie, Tarkie Abebe Walle	2020	Ethiopia	459 secondary school students most <18 from three preparatory (high schools)	cross-sectional study, response rate 96.29%	self report
Prevalence and Risk Factors Associated with Primary Dysmenorrhea among Chinese Female University Students: A Cross-sectional Study	Zhao Hu, Lu Tang, Ling Chen, Atipatsa Chiwanda Kaminga, Huilan Xu	2020	China	4428 university students, mean age 19	cross-sectional questionnaire study, approached 4874 students, 135 not in school during investigation and 133 declined. 152 excluded as known gynaecological disease, and 26 for incomplete data.	self report
Dysmenorrhoea and sports activities in adolescents.	Izzo A, Labriola D.	1991	Italy	Two populations: 1=483 athletes, 261 who started sport before menarche and 222 who started sport after menarche, and population 2= 281 included 169 participants who take sport now and again and 112 whose activity is athletic. Age 16-23, reference is sport in adolescence	cross-sectional study,	self report
Is exercise associated with primary dysmenorrhoea in young women?	H Blakey, C Chisholm, F Dear, B Harris, R Hartwell, AJ Daley, K Jolly	2009	UK	580 University students, mean age 19.3	Cross-sectional questionnaire study, response rate 91.3%	self report
Prostaglandins: PGF2α, PGE2, 6-keto-PGF1α and TXB2 serum levels in dysmenorrheic adolescents before, during and after treatment with oral contraceptives	George Creatsas	1990	Greece	10 adolescents with dysmenorrheoa in the preceding 18 consecutive months	interventional study, no control group.	self report
Prevalence and Correlation between Diet and Dysmenorrhea among High School and College Students in Saint Vincent and Grenadines	Ifure Monday, Precious Anthony, Esther Olunu, David Otohinoyi, Silas Abiodun, Akinyomade Owolabi, Blessing Mobolaji, Adegbenro Omotuyi John Fakoya	2019	St Vincent and Grenadine	478 females from high school and college participated, age range 11-55 81.74% were <20	cross-sectional questionnaire study, response rate 539/600=90%, 61 excluded because of pelvic pathology	self report
Anthropological and Clinical Characteristics in Adolescent Women with Dysmenorrhea	Tomislav Strinic, Damir Bukovic, Ljubomir Pavelic, Josip Fajdic, Ivan Herman, Ivica Stipic, Ivan Palada, Ivana Hirs	2003	Croatia	297 school students, mean age not reported	cross-sectional questionnaire study, response rate 92%	self report
Vasopressin and Prostaglandins in Premenstrual Pain and Primary Dysmenorrhea	P. Strömberg, M. Åkerlund, M. L. Forsling, E. Granström, H. Kindahl	1984	Sweden	Twenty non-parous women aged 17-23 years		self report
Health-related quality of life among Chinese adolescent girls with Dysmenorrhoea	Lee Wong	2018	Hong Kong	653 school students from three schools, mean age 15.7	cross-sectional questionnaire study, response rate: of 6 schools approached, 3 agreed to participate	self report
Rates of Anovulation in Adolescents and Young Adults with Moderate to Severe Primary Dysmenorrhea and Those without Primary Dysmenorrhea	Seidman LC, Brennan KM, Rapkin AJ, Payne LA.	2018	USA	91 adolescents and young adults aged 16-24 enrolled in a larger laboratory based study on pain. 39 patients with primary dysmenorrhoea, 52 without.	Observational controlled study, used ovulation tests, pain diaries	self report
Use of Medication by Adolescents for the Management of Menstrual Discomfort	Campbell, McGrath	1997	Canada	289 adolescents recruited from one school, mean age 16.3	cross-sectional questionnaire study, response rate 80%, 18 responses not included (10 no parental consent, 7 patients with secondary dysmenorrhoea, 1 participant with Crohn's disease, 2 pre-menarcheal)	self report
Non-pharmacologic Strategies Used by Adolescents for the Management of Menstrual Discomfort	Campbell, McGrath	1999	Canada	289 adolescents recruited from one school, mean age 16.3	cross-sectional questionnaire study, response rate 80%, 18 responses not included (10 no parental consent, 7 patients with secondary dysmenorrhoea, 1 participant with Crohn's disease, 2 pre-menarcheal)	self report
Factors that affect self-care behaviour offemale high school students with dysmenorrhoea: A cluster sampling study	Shu-Fang Chang, Mei-hua Chuang	2012	Taiwan	603 high school students, grades 1-3	Cross-sectional questionnaire study, valid response rate 98.85%	self report
Oral Contraceptives for Dysmenorrhea in Adolescent Girls A Randomized Trial	Anne Rachel Davis, Carolyn Westhoff, Katharine O’Connell, Nancy Gallagher	2005	USA	76 adolescents reporting moderate or severe dysmenorrhea recruited from a specialist centre between 2001-2003, 38 treated CHC (mean age 16.7) and 38 in placebo group (mean age 16.9)	randomised controlled trial	self report
Factors Influencing Adolescents' Responses to Regimens of Naproxen for Dysmenorrhea	Robert H. DuRant, M. Susan Jay, Tamsen Shoffitt, Charles W. Linder, William Taylor	1985	USA	45 adolescents, mean age 15.8	blinded randomised controlled trial: 5 groups with different naproxen regimens, 3 of which included placebo, none placebo alone	self report
The Effects of Fish Oil Capsules and Vitamin B1 Tablets on Duration and Severity of Dysmenorrhea in Students of High School in Urmia-Iran	A. Hosseinlou, V. Alinejad, M. Alinejad, N. Aghakhani	2014	Iran	240 High school students in one city, aged 13-18	randomised double-blind placebo-controlled study	self report
The Effects of a Dysmenorrhea Support Program on University Students Who Had Primary Dysmenorrhea: A Randomized Controlled Study	Busra Yilmaz, Nivin Sahin	2020	Turkey	60 university nursing students, 29 in study group (mean age 18.9) and 31 in control group (mean age 18.7)	controlled intervention study, control group no intervention (first three months of study) then study group three month dysmenorrhoea support programme	self report
“Tomorrow, I’ll Be Fine”: Impacts and coping mechanisms in adolescents and young adults with primary dysmenorrhoea	Katherine Allyn, Subhadra Evans, Laura C. Seidman, Laura A. Payne	2020	USA	39 adolescents and young people (aged 16-24) recruited from within a larger study exploring pain in adolescents and young adults	qualitative interview thematic analysis study	self report
Dysmenorrhea Management and Coping among Students in Ghana: A Qualitative Exploration	Lydia Aziato, Florence Dedey, Joe Nat A Clegg-Lamptey	2015	Ghana	16 participants: 8 high school students aged 16-18, 8 University students (aged 22-38). Findings reported within these groups	qualitative interview descriptive phenomenology study	self report
The Self-Care Strategies of Girls with Primary Dysmenorrhea: A Focus Group Study in Taiwan	Chung-Hey Chen , Yin-Hui Lin , Margaret McLean Heitkemper, Kun-Ming Wu	2006	Taiwan	23 female adolescents with primary dysmenorrhea recruited through University adverts	qualitative focus group study	self report
Related factors and consequences of menstrual distress in adolescent girls with dysmenorrhea.	Chen, H.M. and Chen, C.H.	2005	Taiwan	198 college students with self-reported primary dysmenorrhoea, mean age 17	cross-sectional questionnaire study, no response rate reported	self report
Menstrual problems in adolescence: relationship to serum vitamins A and E, and systemic inflammation	Afsane Bahrami, Hamidreza Bahrami‑Taghanaki, Zahra Khorasanchi, Ameneh Timar, Najmeh Jaberi, Ehsaneh Azaryan, Maryam Tayefi, Gordon A. Ferns, Hamid Reza Sadeghnia, Majid Ghayour‑Mobarhan	2019	Iran	897 school students from 2 cities, mean age 14.6	cross-sectional study, questionnaires and laboratory blood measurements	self report
Physical Activity Level and Adiposity: Are they Associated with Primary Dysmenorrhea in School Adolescents?	Kabukcu, C., Başay, B.K. and Başay, Ö..	2021	Turkey	209 adolescents attending a child and adolescent psychiatry specialist clinic in 2019, mean age 15.5	cross-sectional questionnaire study, 238 agreed to participate, 209 completed forms and included	self report
The association of trace elements with premenstrual syndrome, dysmenorrhea and irritable bowel syndrome in adolescents	Fatai A. Maruf, Nonyelum V. Ezenwafor, Suleman O. Moroof, Ade F. Adeniyi and Emmanuel C. Okoye	2013	Nigeria	1383 students from 12 secondary schools (9 private and 3 public schools). 1181 with primary dysmenorrheoa (mean age 16), 202 without primary dysmenorrhoea (mean age 15.7)	cross-sectional questionnaire study with anthrpometric data, no response rate reported	self report
How do school girls deal with dysmenorrhoea?	Afsane Bahramia, Kayhan Gonoodib, Sayyed Saeid Khayyatzadehc, Maryam Tayeﬁd, Susan Darroudie, Hamidreza Bahrami-Taghanakif, Saeid Eslamig, Najmeh Jaberie, Gordon A. Fernsi, Kazem Farahmandj, Majid Ghyour-Mobarhanb	2019	Iran	448 adolescent girls recruited in two cities	cross-sectional study: questionnaire, laboratory tests, and anthropometric measurements	self report
The effect of diet on primary dysmenorrhea in university students: A randomized controlled clinical trial	Chaudhari, Singh	2012	India	224 school students recruited from 2 schools, mean age of 128 students with dysmenorrhoea = 14.2	cross-sectional questionnaire study, no response rate reported	self report
Inﬂuence of menstrual factors and dietary habits on menstrual pain in adolescence age	Yasemin Aydin Kartal, Elvan Yilmaz Akyuz	2018	Turkey	67 first year University students (Health Sciences), mean age 19.3	randomised controlled trial, non-blinded. 35 in the diet group were given diet therapy. 3 diet group students left the trial	Self report
Role of leukotrienes in the pathogenesis of dysmenorrhea in adolescent girls	Carlo Balbi, Rosalia Musone, Agostino Menditto, Luigi Di Prisco, Eufemia Cassese, Maurizio D’Ajello, Domenico Ambrosio, Antonio Cardone	2000	Italy	356 students from a professional institute from one city	Observational study: questionnaires, anthropmetiric data, ultrasound scan (hormone assay if concerns after this)	self report and pelvic ultrasound scan
The Effect of Anterior Uterocervical Angle on Primary Dysmenorrhea and Disease Severity	İlke Kılıç, Nuray Öksüz-Kanbur, Orhan Derman, Tarık Aksu, Özge Uysal-Soyer, Ömer Kalaycı, Tezer Kutluk	2008	Turkey	20 patients presenting to an adoelscent hospital with dysmenorrhoea (mean age 16.2) and 20 age-matched controls without dysmenorrhoea (mean age 16)	observational study: pain scoring, plasma and urine sample testing	self report and pelvic ultrasound scan
A randomised controlled trial of oral zinc sulphate for primary dysmenorrhoea in adolescent females	Mefkure Eraslan Sahin , Erdem Sahin, Yusuf Madendag, Ilknur Col Madendag, Ahter Tanay Tayyar, Fatma ¨Ozdemir, Gokhan Acmaz, Iptisam Ipek Muderris	2018	Turkey	200 virgin adolescents referred to gynaecology clinic with dysmenorrhoea, grouped into no dysmenorrhoea (n=50, mean age = 17.6), mild pain (n=50, mean age 17.5), moderate pain (n=50, mean age 17.7), severe pain (n=50, mean age 17.4)	Observational controlled study	self report and pelvic ultrasound scan
Relation between uterine morphology and severity of primary dysmenorrhea	Zekavat, O.R., Karimi, M.Y., Amanat, A. and Alipour, F.	2015	Iran	120 participants recruited in specialist clinic with primary dysmenorrhoea, 60 in intervention group (mean age 15.2) 60 in control group (mean age 14.8)	randomised double-blind, placeco-controlled trial	self report and pelvic ultrasound scan
Menstrual Cycle Pain Is Independent of Ovulation in Adolescents With Primary Dysmenorrhea	Şenol Şentürk	2020	Turkey	90 adolescent virgins recruited from young people referred to a hospital ultrasound department with dysmenorrhoea, mean age 20.4	cross-sectional observational study	self report and pelvic ultrasound scan
Assessment of Anxiety and Depression in Adolescents with Primary Dysmenorrhea: A Case-Control Study	Alkim Oden Akman, Gurkan Bozdag, Melis Pehlivantürk-Kizilkan, Sinem Akgul, Orhan Derman, Nuray Kanbur	2021	Turkey	77 adolescents recruited from a specialist clinic, 41 with primary dysmenorrhoea (mean age 15.9) and 36 healthy controls (mean age 15.4)	prospective cohort study, blood tests and supra-pubic ultrasound examinations	self report and pelvic ultrasound scan
A comparison of two different oral contraceptives in patients with severe primary dysmenorrhoea	Tinatin Gagua, Besarion Tkeshelashvili, David Gagua, Nino Mchedlishvili	2013	Georgia	424 adolescents, recruited within a larger population study, 276 with dysmenorrhoea (mean age 16), 148 with no dysmenorrhoea (mean age 15.5)	nested case-control study within a larger population cohort (N=2561 adolescents)	self report and pelvic ultrasound scan
Is There a Relationship between Mood Disorders and Dysmenorrhea?	Gulsum Uysal, Hatice Akkaya, Fulya Cagli, Sadan Tutus, Ahter T. Tayyar	2018	Turkey	66 patients with primary dysmenorrhoea who wanted contraception (mean age 19.4, 19.7) and 33 healthy controls (mean age 19.03) recruited from specialist clinic	randomised controlled trial	self report and pelvic ultrasound scan
Efficacy of minor analgesics in primary dysmenorrhoea: a systematic review	Balık, G., Üstüner, I., Kağıtcı, M. and Şahin, F.K.	2014	turkey	159 adolescents recruited from a specialist clinic, 51 healthy controls, 108 with primary dysmenorrhoea, mean age 17.7	cross-sectional questionnaire study, No response rate reported	self report, examination, pelvic ultrasound and laboratory studies
Efficacy of minor analgesics in primary dysmenorrhoea: a systematic review	Zhang, Po	1998	N/A	3,449 patients from 56 RCTs, included adolescents, not reported separately.	systematic review	systematic review
